# Supplementary material for: DNA methylation profiling allows for characterization of atrial and ventricular cardiac tissues and hiPSC-CMs
Source: Clin Epigenetics. 2019 Jun 11;11:89. doi: 10.1186/s13148-019-0679-0 (PMC6560887; doi:10.1186/s13148-019-0679-0)
Supplement: Supplementary file 14 — Table S1. Phenotype data, sampling and analysis information. (XLSX 19 kb) [file 13148_2019_679_MOESM14_ESM.xlsx]

## Sheet: Sample_Information
Sample	Phenotype	Gender	Age [days]	Tissue	Genetic Diagnosis	Sampling	DNA Methylation Analysis Set	Notes
IAS-0004	HLHS	male	4	IAS	-	CS	discovery
IAS-0008	HLHS	female	21	IAS	-	CS	discovery
IAS-0010	HLHS	male	3	IAS	-	CS	discovery, verification
IAS-0012	HLHS	male	4	IAS	-	CS	discovery
IAS-0013	HLHS	female	4	IAS	-	CS	discovery, verification
IAS-0015	HLHS	female	4	IAS	-	CS	discovery, verification
IAS-0017	HLHS	female	4	IAS	-	CS	discovery
IAS-0020	HLHS	male	5	IAS	-	CS	discovery
IAS-0021	HLHS	male	135	IAS	*1	CS	discovery	twin 1
IAS-0022	HLHS	male	141	IAS	*1	CS	discovery	twin 2
IAS-0024	HLHS	male	5	IAS	-	CS	discovery
IAS-0029	HLHS	male	106	IAS	-	CS	discovery
IAS-0035	HLHS	female	2	IAS	*2	CS	discovery
IAS-0039	HLHS	male	6	IAS	-	CS	discovery
IAS-0064	HLHS	male	2	IAS	-	CS	discovery
IAS-0072	HLHS	female	9	IAS	-	CS	discovery, verification
IAS-0076	HLHS	male	5	IAS		CS	discovery
IAS-0078	HRHS (TA)	male	4	IAS	-	CS	discovery
IAS-0083	HLHS	male	81	IAS	-	CS	discovery
IAS-0085	HRHS (TA)	male	344	IAS	-	CS	discovery
IAS-0090	HLHS	male	4 years	IAS	-	CS	discovery
RA-0096	AVSD	male	117	RA	*3	CS	discovery
IAS-0116	HLHS	male	44	IAS	-	CS	discovery
LA-0117	HLHS, TGA	male	2 years	LA	-	HTx	discovery	mean value triplicates
LV-0117	HLHS, TGA	male	2 years	LV	-	HTx	discovery, verification	mean value triplicates
RA-0117	HLHS, TGA	male	2 years	RA	-	HTx	discovery	mean value triplicates
RV-0117	HLHS, TGA	male	2 years	RV	-	HTx	discovery, verification	mean value triplicates
LA-0126	LVA	female	43	LA	-	HTx	discovery, verification	mean value triplicates
LV-0126	LVA	female	43	LV	-	HTx	discovery, verification	mean value triplicates
RA-0126	LVA	female	43	RA	-	HTx	discovery, verification	mean value triplicates
RV-0126	LVA	female	43	RV	-	HTx	discovery, verification	mean value duplicates
IAS-0128	HLHS	male	6	IAS	-	CS	discovery
IAS-0129	HLHS	female	2 years	IAS	-	CS	discovery
IAS-0130	HLHS	female	4	IAS	-	CS	discovery, verification
IAS-0132	HLHS	male	10	IAS	-	CS	discovery
RA-0141	AVSD	male	148	RA	*3	CS	discovery
RA-0148	AVSD	male	82	RA	*3	CS	discovery
IAS-0175	DCM	male	13 years	IAS	-	PM	discovery	familial DCM
LA-0175	DCM	male	13 years	LA	-	PM	discovery	familial DCM
LV-0175	DCM	male	13 years	LV	-	PM	discovery	familial DCM
IAS-0182	HLHS	male	3 years	IAS	-	CS	discovery
RA-0182	HLHS	male	3 years	RA	-	CS	discovery
IAS-0187	HRHS (TA)	male	20 years	IAS	-	CS	discovery
IAS-0330	HRHS (PA)	female	7	IAS	-	CS	discovery
LA-0411	NF	unknown	unknown	LA	-	HTx	validation
LV-0411	NF	unknown	unknown	LV	-	HTx	validation
RA-0411	NF	unknown	unknown	RA	-	HTx	validation
RV-0411	NF	unknown	unknown	RV	-	HTx	validation
LA-0415	NF	female	5 years	LA	-	HTx	validation
LV-0415	NF	female	5 years	LV	-	HTx	validation
RA-0415	NF	female	5 years	RA	-	HTx	validation
RV-0415	NF	female	5 years	RV	-	HTx	validation
IAS-0418	HRHS (TA)	male	89	IAS	-	CS	discovery
IAS-0420	HRHS (TA)	female	4 years	IAS	-	CS	discovery
IAS-0620	HRHS (TA)	male	4	IAS	-	CS	discovery
IAS-0631	HRHS (TA)	male	8 years	IAS	-	CS	discovery
IAS-0809	HRHS (TA)	male	10	IAS	-	CS	discovery
LA-0901	HF	unknown	73 years	LA	-	CS	validation
RA-0911	HF	unknown	75 years	RA	-	CS	validation	biological triplicate RA-091
RA-0912	HF	unknown	75 years	RA	-	CS	validation	biological triplicate RA-091
RA-0913	HF	unknown	75 years	RA	-	CS	validation	biological triplicate RA-091
LV-1602	NF	male	54 years	LV	-	HTx	validation
LV-1603	NF	male	59 years	LV	-	HTx	validation
LV-1610	NF	male	44 years	LV	-	HTx	validation
LV-1616	NF	male	44 years	LV	-	HTx	validation
LV-1619	NF	female	58 years	LV	-	HTx	validation
aCM-2D-2	atrial hiPSC-CMs, 2D	-	-	CMs (2D)	-	cell culture	hiPSC-CMs
aCM-2D-3	atrial hiPSC-CMs, 2D	-	-	CMs (2D)	-	cell culture	hiPSC-CMs
aCM-EHT-4	atrial hiPSC-CMs, EHT	-	-	CMs (3D)	-	cell culture	hiPSC-CMs
aCM-EHT-6	atrial hiPSC-CMs, EHT	-	-	CMs (3D)	-	cell culture	hiPSC-CMs
vCM-2D-7	ventricular hiPSC-CMs, 2D	-	-	CMs (2D)	-	cell culture	hiPSC-CMs
vCM-2D-8	ventricular hiPSC-CMs, 2D	-	-	CMs (2D)	-	cell culture	hiPSC-CMs
vCM-2D-10	ventricular hiPSC-CMs, 2D	-	-	CMs (2D)	-	cell culture	hiPSC-CMs
vCM-2D-13	ventricular hiPSC-CMs, 2D	-	-	CMs (2D)	-	cell culture	hiPSC-CMs
vCM-EHT-1	ventricular hiPSC-CMs, EHT	-	-	CMs (3D)	-	cell culture	hiPSC-CMs
vCM-EHT-2	ventricular hiPSC-CMs, EHT	-	-	CMs (3D)	-	cell culture	hiPSC-CMs
vCM-EHT-3	ventricular hiPSC-CMs, EHT	-	-	CMs (3D)	-	cell culture	hiPSC-CMs
vCM-EHT-4	ventricular hiPSC-CMs, EHT	-	-	CMs (3D)	-	cell culture	hiPSC-CMs

## Sheet: Key
Suppl. Table 1: Phenotype data, sampling and analysis information. List of the studied samples with information on gender, cardiac phenotype (specifying the heart malformation), age at tissue excision time point (given in years if older than one year), tissue type, genetic diagnosis, sampling type, DNA methylation analysis set and additional notes of the 67 heart tissue samples and 12 human induc…
Discovery Set: DNA methylation analysis (using Ilumina Infinium HumanMethylation450 BeadChip arrays) of 49 human cardiac tissue samples from pediatric patients with different congenital heart diseases
Verficiation Set: DNA methylation analysis (using bisulfite pyrosequencing) of 11 heart tissue samples from the initial analysis (discovery set), to verify 450K data
Validation Set: DNA methylation analysis (using bisulfite pyrosequencing) of an indepedent sample cohort, 13 non-diseased heart tissue samples from healthy donors as well as four heart tissue samples from adult patients with heart failure (HF)
cell culture: DNA methylation analysis (using bisulfite pyrosequencing) of atrial and ventricular in vitro generated human induced pluripotent stem cell cardiomyocytes (hiPSC-CMs)
