# Supplementary material for: DNA methylation profiling allows for characterization of atrial and ventricular cardiac tissues and hiPSC-CMs
Source: Clin Epigenetics. 2019 Jun 11;11:89. doi: 10.1186/s13148-019-0679-0 (PMC6560887; doi:10.1186/s13148-019-0679-0)
Supplement: Supplementary file 15 — Table S2. Methylation values of Infinium HumanMethylation450 BeadChip (450K) array analysis. (XLSX 235 kb) [file 13148_2019_679_MOESM15_ESM.xlsx]

## Sheet: 450K_data
																								ventricular cardiac tissue					atrial cardiac tissue
TargetID	CHR	MAPINFO	TFBS	DHS	DMR	ENHANCER	Heart_ENHANCER_Dickel_start	Heart_ENHANCER_Dickel_end	Heart_ENHANCER_Dickel_score	PHANTOM	REGULATORY_FEATURE_GROUP	REGULATORY_FEATURE_NAME	RELATION_TO_UCSC_CPG_ISLAND	Strand	UCSC_CPG_ISLANDS_NAME	UCSC_REFGENE_ACCESSION	UCSC_REFGENE_GROUP	UCSC_REFGENE_NAME	t-Statistic	p-value	q-value	Difference	R-statistic	LV-0126_mean-value	LV-0117_mean-value	LV-0175	RV-0126_mean-value	RV-0117_mean-value	LA-0126_mean-value	LA-0117_mean-value	LA-0175	RA-0126_mean-value	RA-0117_mean-value	RA-0148	RA-0096	RA-0141	RA-0182	IAS-0175	IAS-0182	IAS-0004	IAS-0015	IAS-0008	IAS-0017	IAS-0010	IAS-0021	IAS-0022	IAS-0013	IAS-0083	IAS-0035
cg25378916	chr5	1875013	EZH2: H1-hESC, HepG2, HUVEC	TRUE	DMR	TRUE				N/A	N/A	N/A	Island	-	chr5:1874907-1879032	N/A	N/A	N/A	-31.5332	2.84457e-33	2.90858e-30	-0.584091	-0.977172	0.761229	0.597804	0.647344	0.811295	0.571782	0.0555633	0.0916387	0.101535	0.0574384	0.0733855	0.0749592	0.0703254	0.0687643	0.106606	0.0751787	0.0774167	0.11238	0.107741	0.100161	0.115173	0.127827	0.0945669	0.0956158	0.145773	0.0564824	0.0951188
cg07961015	chr5	1876215	EZH2: H1-hESC, HepG2, HUVEC	N/A	N/A	TRUE				N/A	Unclassified_Cell_type_specific	5:1876028-1876226	Island	+	chr5:1874907-1879032	N/A	N/A	N/A	-25.8395	1.99719e-29	1.34897e-26	-0.536385	-0.966559	0.60343	0.554271	0.608778	0.817107	0.477555	0.0932345	0.177879	0.0909225	0.0755088	0.08513	0.0544046	0.132185	0.0794167	0.0964136	0.115957	0.110687	0.0655318	0.0782769	0.051517	0.0592328	0.0825962	0.0795964	0.0968141	0.0751547	0.0560407	0.056797
cg13283765	chr2	200853063	N/A	N/A	N/A	TRUE				N/A	N/A	N/A	N/A	-	N/A	N/A	N/A	N/A	-15.9877	1.23664e-20	3.0789e-18	-0.50802	-0.919067	0.771891	0.610334	0.516202	0.757599	0.540871	0.0495602	0.0626711	0.1819	0.0780965	0.0741354	0.0750953	0.0680368	0.0760239	0.187169	0.0652177	0.174816	0.150594	0.132371	0.171831	0.247627	0.201422	0.0962658	0.0889321	0.310868	0.0634226	0.191586
cg02059509	chr10	30405144	N/A	N/A	N/A	N/A				N/A	N/A	N/A	N/A	+	N/A	N/A	N/A	N/A	-11.6387	1.91477e-15	1.86462e-13	-0.498081	-0.861631	0.783249	0.698397	0.701878	0.765814	0.687336	0.203484	0.38758	0.427231	0.247859	0.379618	0.229847	0.193942	0.181929	0.193583	0.411315	0.339554	0.198403	0.172732	0.197582	0.184512	0.202931	0.24069	0.331961	0.1726	0.197829	0.150204
cg19458233	chr3	100148679	N/A	N/A	N/A	N/A				N/A	N/A	N/A	N/A	+	N/A	NM_001085451	Body	LNP1	-9.91076	4.27372e-13	2.29994e-11	-0.497832	-0.822411	0.709648	0.766086	0.764121	0.658613	0.713677	0.258419	0.508174	0.477373	0.256883	0.372157	0.205298	0.131662	0.20548	0.165426	0.339083	0.274034	0.184455	0.149283	0.108788	0.125657	0.160674	0.218221	0.239376	0.174819	0.157112	0.148344
cg04180086	chr5	1878499	EZH2: H1-hESC, HepG2, HUVEC	N/A	N/A	N/A	1859983	1879707	0.402	high-CpG:1931489-1931509	N/A	N/A	Island	-	chr5:1874907-1879032	NM_016358	Body	IRX4	-10.0366	2.8462e-13	1.71191e-11	-0.49691	-0.825747	0.707213	0.572152	0.592171	0.786792	0.568355	0.0773448	0.167784	0.228616	0.0636868	0.150218	0.0543509	0.116388	0.113208	0.412081	0.136512	0.38161	0.117287	0.200752	0.046216	0.0862541	0.156049	0.216493	0.155663	0.159298	0.0386095	0.05692
cg12865888	chr8	141220177	N/A	N/A	N/A	TRUE	141219793	141221226	0.041	N/A	N/A	N/A	N/A	-	N/A	NM_001160372;NM_031466	Body;Body	TRAPPC9;TRAPPC9	-17.5476	2.87953e-22	8.41235e-20	-0.496813	-0.931437	0.721395	0.470985	0.516602	0.745233	0.476994	0.0633195	0.136065	0.171654	0.0722328	0.135514	0.0799692	0.0504081	0.0678689	0.15639	0.195962	0.164103	0.0732216	0.0787633	0.0624595	0.0731625	0.0961888	0.0699024	0.0588679	0.0599698	0.0520238	0.0669103
cg23208176	chr5	1876168	EZH2: H1-hESC, HepG2, HUVEC	TRUE	N/A	TRUE				N/A	Unclassified_Cell_type_specific	5:1876028-1876226	Island	-	chr5:1874907-1879032	N/A	N/A	N/A	-25.5462	3.29822e-29	1.34897e-26	-0.494576	-0.965826	0.519158	0.477441	0.529051	0.758137	0.386335	0.0384248	0.0630529	0.0383939	0.0447815	0.0371122	0.0312343	0.024767	0.0696445	0.0395046	0.0500408	0.0240097	0.0411966	0.0402768	0.0461515	0.0461698	0.0375393	0.0394305	0.040084	0.0396563	0.0289351	0.0311635
cg12924936	chr5	2279098	N/A	N/A	N/A	N/A				N/A	N/A	N/A	N/A	-	N/A	N/A	N/A	N/A	-6.94011	1.00753e-08	1.52622e-07	-0.489669	-0.711422	0.818703	0.705439	0.794837	0.756175	0.701035	0.30206	0.482027	0.320739	0.425493	0.558276	0.626146	0.486974	0.446118	0.63927	0.35023	0.443965	0.0874759	0.149362	0.133951	0.0761136	0.178216	0.143312	0.353389	0.212997	0.197691	0.0972518
cg03381704	chr21	30565638	GATA2: SH-SY5Y; EP300: SK-N-SH_RA; POLR2A: SK-N-MC, SK-N-SH	N/A	N/A	N/A				N/A	N/A	N/A	N/A	+	N/A	NR_027072	TSS200	NCRNA00189	-8.4309	5.83805e-11	1.60865e-09	-0.483695	-0.775864	0.743128	0.711654	0.643292	0.791116	0.771395	0.318256	0.519506	0.515198	0.201888	0.514942	0.379989	0.338014	0.282177	0.176846	0.489217	0.46486	0.193058	0.199043	0.153647	0.163677	0.151986	0.20228	0.346371	0.17347	0.156536	0.159386
cg18177275	chr14	73040574	N/A	N/A	N/A	TRUE				N/A	N/A	N/A	N/A	+	N/A	N/A	N/A	N/A	-10.2796	1.30542e-13	8.34243e-12	-0.482938	-0.831953	0.823117	0.704632	0.714394	0.791825	0.784534	0.316644	0.46634	0.53222	0.370574	0.340752	0.50864	0.19492	0.186288	0.236271	0.567609	0.246489	0.293831	0.282645	0.253343	0.306304	0.32758	0.198324	0.212643	0.354313	0.144926	0.240706
cg04115185	chr5	2279124	N/A	N/A	N/A	N/A				N/A	N/A	N/A	N/A	-	N/A	N/A	N/A	N/A	-9.52103	1.52356e-12	7.08111e-11	-0.479305	-0.811514	0.748381	0.59979	0.690199	0.564506	0.632	0.120485	0.329333	0.218505	0.155586	0.410383	0.353147	0.324081	0.269334	0.452677	0.253132	0.329215	0.0862484	0.0979402	0.0595759	0.0725966	0.100912	0.0895999	0.227198	0.118295	0.136687	0.0598324
cg09480047	chr16	54325129	EZH2: H1-hESC, HUVEC, NHLF	N/A	RDMR	N/A				N/A	N/A	N/A	Island	-	chr16:54325040-54325703	N/A	N/A	N/A	-10.8077	2.46059e-14	1.79711e-12	-0.477758	-0.844438	0.814001	0.734609	0.764623	0.829129	0.728842	0.282079	0.41717	0.455714	0.373411	0.373981	0.316797	0.154701	0.287025	0.411609	0.513806	0.444083	0.263929	0.148965	0.278429	0.197391	0.373856	0.251787	0.221061	0.424301	0.214599	0.272004
cg17947992	chr6	2510180	N/A	N/A	N/A	TRUE				N/A	N/A	N/A	N/A	+	N/A	N/A	N/A	N/A	-7.572	1.11626e-09	2.17404e-08	-0.47732	-0.741302	0.876146	0.824664	0.892936	0.885528	0.819706	0.529481	0.48273	0.466287	0.270395	0.549581	0.705856	0.549835	0.563256	0.522895	0.662146	0.499292	0.279255	0.349149	0.223886	0.313549	0.259888	0.259919	0.517905	0.434756	0.295811	0.16506
cg14451382	chr5	1876397	EZH2: H1-hESC, HepG2, HUVEC	TRUE	DMR	TRUE				N/A	N/A	N/A	Island	-	chr5:1874907-1879032	N/A	N/A	N/A	-34.2658	6.71451e-35	1.37312e-31	-0.47583	-0.980567	0.472974	0.483552	0.519271	0.636444	0.421025	0.0224786	0.124205	0.0587443	0.0208086	0.0879729	0.0158053	0.0189748	0.0193475	0.0200847	0.0245155	0.0218233	0.0266658	0.0309444	0.0350036	0.0328504	0.0299346	0.0378373	0.0324303	0.0223658	0.0219417	0.0224153
cg16072304	chr5	153859646	EZH2: HepG2, HUVEC, HMEC; RELA: GM12891	N/A	DMR	N/A				N/A	Unclassified_Cell_type_specific	5:153859618-153860254	S_Shore	-	chr5:153857038-153859113	N/A	N/A	N/A	-8.73155	2.10955e-11	6.84767e-10	-0.471083	-0.786531	0.757082	0.590577	0.591398	0.78829	0.578832	0.254549	0.308385	0.437352	0.467947	0.351014	0.564746	0.327923	0.324797	0.304211	0.145321	0.136128	0.112915	0.110069	0.260515	0.124318	0.126214	0.112868	0.170286	0.147326	0.136314	0.0989589
cg21839504	chr7	156337168	TEAD4: K562; CTCF: K562, MCF-7; MAFK: HepG2; RAD21: H1-hESC, HepG2	N/A	N/A	N/A				N/A	N/A	N/A	N/A	+	N/A	N/A	N/A	N/A	-6.49755	4.73509e-08	5.94065e-07	-0.470597	-0.687896	0.861449	0.757428	0.839779	0.864613	0.78679	0.565112	0.469115	0.517484	0.551794	0.645495	0.719119	0.491607	0.605406	0.653777	0.484664	0.269275	0.227569	0.317635	0.320667	0.370911	0.326493	0.205532	0.49576	0.412396	0.169208	0.29175
cg04582294	chr10	88022744	N/A	N/A	N/A	N/A				N/A	N/A	N/A	Island	+	chr10:88022640-88023279	NM_017551	Body	GRID1	-19.6019	2.92495e-24	9.96919e-22	-0.470596	-0.943933	0.618237	0.533092	0.568532	0.685879	0.509033	0.200372	0.246562	0.100819	0.167007	0.12647	0.157459	0.124051	0.176719	0.0748867	0.101951	0.176083	0.130194	0.0580482	0.174679	0.117179	0.100167	0.0763402	0.0552918	0.162643	0.04757	0.0697084
cg08911368	chr8	11471085	N/A	N/A	N/A	TRUE				N/A	N/A	N/A	Island	-	chr8:11471014-11471249	N/A	N/A	N/A	-15.1476	1.0436e-19	1.94014e-17	-0.469353	-0.911037	0.746539	0.562452	0.520557	0.830863	0.48821	0.247653	0.231311	0.277972	0.308488	0.152041	0.211002	0.197885	0.216201	0.127261	0.150636	0.182732	0.126167	0.109352	0.133949	0.100709	0.138304	0.167951	0.155466	0.118102	0.145742	0.104748
cg16314254	chr1	230249965	STAT3: MCF10A-Er-Src; TCF7L2: HeLa-S3; TFAP2C: HeLa-S3; POLR2A: MCF10A-Er-Src, HeLa-S3	TRUE	N/A	N/A	230246545	230257693	0.28	N/A	N/A	N/A	N/A	-	N/A	NM_004481	Body	GALNT2	-9.33324	2.829e-12	1.23091e-10	-0.469264	-0.80594	0.718266	0.722167	0.732423	0.764354	0.686151	0.22644	0.415076	0.452489	0.269224	0.369624	0.130899	0.249427	0.30573	0.332479	0.407476	0.405019	0.18946	0.175071	0.177804	0.204208	0.228872	0.283583	0.24806	0.223507	0.231347	0.139273
cg23051392	chr5	34043481	N/A	N/A	N/A	N/A				N/A	N/A	N/A	N/A	+	N/A	NM_181435;NM_030945	TSS200;TSS200	C1QTNF3;C1QTNF3	-8.05641	2.09857e-10	4.9902e-09	-0.469155	-0.76158	0.817344	0.70873	0.7155	0.77631	0.79917	0.257724	0.526585	0.516539	0.310286	0.494235	0.404467	0.21707	0.147304	0.16847	0.488341	0.405498	0.250606	0.242246	0.232597	0.19978	0.275082	0.275695	0.407163	0.301656	0.175983	0.223503
cg22523050	chr7	137564212	NFIC: GM12878; RUNX3: GM12878	N/A	N/A	TRUE				N/A	Gene_Associated_Cell_type_specific	7:137564083-137564298	N/A	+	N/A	NM_194071	3'UTR	CREB3L2	-13.407	1.12402e-17	1.43664e-15	-0.468429	-0.890349	0.760671	0.707636	0.779974	0.81254	0.739347	0.402026	0.437245	0.450089	0.310285	0.429384	0.282723	0.303693	0.306554	0.258349	0.385349	0.303878	0.306589	0.209496	0.204802	0.235337	0.222964	0.239782	0.339215	0.327316	0.266489	0.184994
cg04683149	chr8	134203304	N/A	TRUE	N/A	N/A				N/A	N/A	N/A	N/A	-	N/A	NM_003882;NM_080838	TSS200;TSS200	WISP1;WISP1	-9.35314	2.64885e-12	1.17759e-10	-0.464866	-0.806541	0.737568	0.625738	0.614462	0.800025	0.595984	0.0986475	0.33784	0.295672	0.173607	0.296287	0.119243	0.136263	0.110021	0.30164	0.356968	0.38959	0.167335	0.134762	0.26076	0.109542	0.130899	0.442553	0.190462	0.267757	0.195305	0.104453
cg01875784	chr5	1874703	EZH2: H1-hESC, HepG2, HUVEC	TRUE	DMR	TRUE				N/A	N/A	N/A	N_Shore	-	chr5:1874907-1879032	N/A	N/A	N/A	-10.8425	2.20717e-14	1.67173e-12	-0.462721	-0.845216	0.799415	0.624235	0.63083	0.822785	0.592624	0.148748	0.300751	0.379997	0.249639	0.164638	0.107789	0.174512	0.211426	0.381853	0.264658	0.35083	0.218793	0.200847	0.155549	0.158673	0.114735	0.26292	0.263634	0.228212	0.187113	0.165981
cg10007051	chr7	90983258	N/A	N/A	N/A	TRUE				N/A	N/A	N/A	N/A	-	N/A	N/A	N/A	N/A	-10.3679	9.8517e-14	6.49894e-12	-0.461893	-0.834133	0.752771	0.74505	0.788426	0.805002	0.742868	0.24197	0.451284	0.534692	0.293833	0.476021	0.368874	0.383365	0.287413	0.252928	0.555594	0.425635	0.245381	0.299859	0.333796	0.27982	0.256083	0.280141	0.328759	0.296748	0.246996	0.211326
cg08900101	chr12	114833043	EZH2: HUVEC	N/A	RDMR	N/A	114828065	114840203	0.372	N/A	N/A	N/A	N_Shore	-	chr12:114833911-114834210	NM_000192;NM_181486;NM_080717;NM_080718	Body;Body;Body;Body	TBX5;TBX5;TBX5;TBX5	-10.979	1.44306e-14	1.18042e-12	-0.461153	-0.848214	0.787762	0.544201	0.514222	0.875032	0.543126	0.144164	0.392449	0.404476	0.329313	0.246728	0.148743	0.149677	0.169354	0.107679	0.181291	0.329662	0.224198	0.166842	0.130296	0.129897	0.200306	0.216805	0.220488	0.175575	0.121648	0.183738
cg10835083	chr2	222395101	JUN: HUVEC; FOS: HUVEC, MCF10A-Er-Src	N/A	N/A	TRUE	222391694	222395866	0.081	N/A	Unclassified_Cell_type_specific	2:222394839-222395220	N/A	+	N/A	NM_004438	Body	EPHA4	-8.48401	4.87408e-11	1.40387e-09	-0.460661	-0.777799	0.84661	0.765367	0.612225	0.862427	0.691903	0.278974	0.442254	0.35403	0.26302	0.424787	0.264129	0.360321	0.595391	0.563977	0.403198	0.519642	0.212632	0.202293	0.226072	0.250429	0.238577	0.241823	0.261913	0.334677	0.274771	0.195412
cg25920191	chr10	44701885	N/A	N/A	N/A	N/A				N/A	N/A	N/A	Island	-	chr10:44701884-44702149	N/A	N/A	N/A	-7.76975	5.63127e-10	1.2251e-08	-0.458132	-0.749838	0.912957	0.855322	0.833474	0.90584	0.855736	0.548631	0.467809	0.567637	0.410296	0.543916	0.668573	0.425593	0.397286	0.416357	0.633851	0.556722	0.40015	0.329115	0.465985	0.178575	0.273747	0.571621	0.60178	0.317998	0.390362	0.239647
cg07336350	chr16	54322127	EZH2: H1-hESC, HUVEC	N/A	N/A	N/A				N/A	N/A	N/A	Island	-	chr16:54317821-54324604	N/A	N/A	N/A	-15.9511	1.35502e-20	3.0789e-18	-0.45482	-0.918738	0.70871	0.541766	0.630456	0.64945	0.550606	0.14496	0.149073	0.282367	0.079086	0.160945	0.20261	0.107351	0.0763921	0.0766116	0.384292	0.20009	0.189255	0.0892362	0.130894	0.155593	0.181245	0.17731	0.259634	0.153711	0.146139	0.108978
cg17774559	chr5	1879698	N/A	N/A	N/A	N/A	1859983	1879707	0.402	N/A	N/A	N/A	Island	+	chr5:1879689-1879928	NM_016358	Body	IRX4	-7.64302	8.72805e-10	1.7329e-08	-0.454729	-0.74441	0.657867	0.554485	0.558063	0.74569	0.589557	0.0608005	0.179843	0.247979	0.0691604	0.126124	0.035295	0.040309	0.0704401	0.447865	0.107803	0.437802	0.147723	0.231321	0.0810906	0.199612	0.0959094	0.183182	0.182068	0.220957	0.0393516	0.0591163
cg26315984	chr1	173176501	POLR2A: GM12878, HUVEC; TBP: GM12878; RELA: GM12878, GM12891; RUNX3: GM12878; NFIC: GM12878; EBF1: GM12878	N/A	N/A	N/A				N/A	N/A	N/A	N/A	+	N/A	NM_003326	TSS200	TNFSF4	-14.2996	9.75085e-19	1.66171e-16	-0.454504	-0.901723	0.75759	0.412801	0.493902	0.726702	0.464969	0.06605	0.118631	0.0997247	0.118135	0.0588772	0.092709	0.121075	0.0705992	0.0788416	0.0536409	0.0635877	0.235195	0.127995	0.205953	0.230637	0.127288	0.109654	0.122706	0.223411	0.0721993	0.193276
cg07779313	chr2	192731534	POLR2A: HCT-116, HUVEC, SK-N-SH; TCF12: A549; EP300: A549, HepG2, SK-N-SH_RA; GABPA: A549; NFIC: HepG2; FOXA1: A549, HepG2, T-47D; FOXA2: HepG2; TCF7L2: HCT-116, HepG2; BCL3: A549	N/A	N/A	TRUE				N/A	N/A	N/A	N/A	+	N/A	N/A	N/A	N/A	-11.5257	2.69528e-15	2.47202e-13	-0.453939	-0.859453	0.735246	0.55119	0.474728	0.803446	0.543167	0.107835	0.218559	0.182026	0.113224	0.196744	0.119878	0.134153	0.175202	0.264969	0.231162	0.379694	0.122156	0.113197	0.127068	0.127201	0.138007	0.204498	0.129646	0.142354	0.175113	0.115488
cg11452329	chr6	85824216	N/A	N/A	N/A	N/A				N/A	N/A	N/A	N/A	+	N/A	N/A	N/A	N/A	-8.95156	1.00736e-11	3.4495e-10	-0.451672	-0.793915	0.683713	0.479785	0.675118	0.799664	0.537335	0.423677	0.311068	0.296138	0.468714	0.23771	0.505246	0.1672	0.180483	0.12501	0.377726	0.25274	0.0983648	0.0841832	0.224446	0.185559	0.18383	0.104058	0.129032	0.223634	0.112288	0.129648
cg02666566	chr6	2510173	N/A	N/A	N/A	TRUE				N/A	N/A	N/A	N/A	+	N/A	N/A	N/A	N/A	-7.01749	7.68941e-09	1.20796e-07	-0.450962	-0.715307	0.888399	0.837911	0.915936	0.905316	0.833919	0.566545	0.515012	0.554593	0.330706	0.581982	0.748163	0.59697	0.584421	0.595096	0.713822	0.51305	0.328276	0.352007	0.255454	0.344559	0.343094	0.29645	0.583885	0.408733	0.362016	0.18681
cg01385327	chr10	123356336	POLR2A: H1-hESC; TEAD4: H1-hESC; NANOG: H1-hESC	N/A	N/A	N/A				N/A	N/A	N/A	N_Shore	-	chr10:123356616-123358285	NM_000141;NM_001144917;NM_022970;NM_001144918;NM_001144919;NM_001144915	5'UTR;5'UTR;5'UTR;5'UTR;5'UTR;TSS200	FGFR2;FGFR2;FGFR2;FGFR2;FGFR2;FGFR2	-9.76613	6.83528e-13	3.4093e-11	-0.449894	-0.818469	0.696052	0.562859	0.522303	0.778657	0.499492	0.39934	0.233842	0.204661	0.175963	0.320594	0.316313	0.211438	0.213751	0.15012	0.195687	0.268389	0.0787137	0.11578	0.122464	0.0751583	0.0755328	0.155776	0.294981	0.07675	0.112453	0.0474796
cg20971998	chr15	36820020	N/A	N/A	N/A	TRUE				N/A	N/A	N/A	N/A	-	N/A	N/A	N/A	N/A	-12.0723	5.23437e-16	5.63384e-14	-0.449207	-0.869569	0.718489	0.526042	0.507634	0.705591	0.593361	0.215328	0.261084	0.227969	0.250455	0.332665	0.348039	0.244051	0.323456	0.321402	0.202401	0.188593	0.111684	0.147049	0.138051	0.115092	0.135102	0.0781061	0.19182	0.148189	0.0996646	0.101802
cg22487391	chr1	95437072	EP300: SK-N-SH_RA; FOS: HUVEC	N/A	N/A	TRUE				N/A	N/A	N/A	N/A	+	N/A	N/A	N/A	N/A	-7.20982	3.93116e-09	6.69935e-08	-0.448984	-0.724682	0.844417	0.716495	0.64599	0.868184	0.679484	0.625651	0.388709	0.186126	0.143182	0.429996	0.679883	0.470414	0.409035	0.267112	0.522427	0.412036	0.203815	0.313915	0.219377	0.294454	0.297423	0.210163	0.462732	0.263579	0.170222	0.214681
cg22703162	chr15	96885418	N/A	N/A	RDMR	N/A				N/A	N/A	N/A	N_Shore	-	chr15:96887415-96887616	N/A	N/A	N/A	-9.27241	3.45987e-12	1.41509e-10	-0.443635	-0.804088	0.58866	0.608739	0.599971	0.845154	0.497297	0.391239	0.389617	0.499749	0.485462	0.221818	0.190049	0.151844	0.174209	0.134345	0.15729	0.116612	0.151233	0.14972	0.317974	0.139825	0.155084	0.308017	0.171733	0.220072	0.115169	0.126758
cg07621385	chr3	123535716	POLR2A: SK-N-SH	N/A	N/A	TRUE	123534423	123538562	0.075	N/A	N/A	N/A	N/A	-	N/A	NM_053026;NM_053028;NM_053027;NM_053025	5'UTR;5'UTR;5'UTR;5'UTR	MYLK;MYLK;MYLK;MYLK	-9.71353	8.11331e-13	3.85854e-11	-0.442378	-0.817006	0.761048	0.660924	0.592748	0.73712	0.623796	0.258042	0.34893	0.359525	0.281551	0.43538	0.316268	0.220833	0.196285	0.165754	0.366613	0.308442	0.186422	0.197531	0.265465	0.130299	0.134784	0.266076	0.379608	0.155288	0.227894	0.0791543
cg18172877	chr5	1878672	EZH2: H1-hESC, HepG2, HUVEC	N/A	N/A	N/A	1859983	1879707	0.402	N/A	N/A	N/A	Island	+	chr5:1874907-1879032	NM_016358	Body	IRX4	-11.5155	2.78027e-15	2.47202e-13	-0.442175	-0.859254	0.577047	0.476678	0.49622	0.643922	0.477369	0.0556853	0.129231	0.15605	0.0513474	0.0652173	0.0388838	0.0351197	0.0555139	0.319983	0.069168	0.259036	0.0706828	0.212525	0.0391801	0.0852608	0.0552435	0.0909457	0.086232	0.100574	0.038602	0.036634
cg21475097	chr1	3164642	N/A	N/A	N/A	N/A				N/A	N/A	N/A	Island	+	chr1:3163969-3164643	NM_022114;NM_199454	Body;Body	PRDM16;PRDM16	-15.362	6.00992e-20	1.22903e-17	-0.440157	-0.913191	0.574343	0.477877	0.445603	0.678792	0.424624	0.0664557	0.0836597	0.141344	0.0683962	0.0881209	0.103471	0.165372	0.177399	0.191988	0.155787	0.196321	0.0348411	0.0432421	0.148725	0.0436678	0.0429523	0.0882765	0.0771992	0.0320418	0.129454	0.0316283
cg13930811	chr9	125874627	POLR2A: H1-hESC, GM12878	N/A	N/A	TRUE				N/A	N/A	N/A	N/A	+	N/A	neu: NR_026677.1 (NR_030331)	TSS1500;Body	MIR600;C9orf45	-11.971	7.07245e-16	7.23158e-14	-0.438432	-0.867771	0.765865	0.58211	0.6652	0.767362	0.667116	0.17214	0.41156	0.407256	0.359909	0.359274	0.169839	0.144588	0.175177	0.191271	0.37461	0.3711	0.199318	0.228145	0.222797	0.255588	0.166515	0.320798	0.265224	0.272068	0.284884	0.158859
cg01723892	chr1	233004866	POLR2A: A549, ECC-1, Gliobla, H1-hESC, HCT-116, HeLa-S3, IMR90, MCF-7, MCF10A-Er-Src, U87; ZNF263: HEK293-T-Rex; SIN3AK20: A549; EP300: A549, SK-N-SH_RA, T-47D; TCF7L2: HeLa-S3, MCF-7; KAP1: HEK293; TFAP2A: HeLa-S3; TAF7: H1-hESC; TFAP2C: HeLa-S3; GATA2: SH-SY5Y; GTF2F1: HeLa-S3; FOSL2: A549; REST: PFSK-1; TBP: HeLa-S3; STAT3: MCF10A-Er-Src; MAX: HeLa-S3; FOS: MCF10A-Er-Src; CEBPB: A549, HeLa-S3,…	TRUE	N/A	TRUE				N/A	N/A	N/A	N/A	-	N/A	N/A	N/A	N/A	-8.72522	2.15511e-11	6.88623e-10	-0.437003	-0.786313	0.804865	0.67397	0.615687	0.839661	0.655019	0.327866	0.316977	0.435812	0.286681	0.359618	0.442435	0.375141	0.294976	0.224967	0.360877	0.396772	0.360257	0.232159	0.351281	0.141626	0.166388	0.434331	0.443319	0.201292	0.323924	0.0951759
cg03027800	chr17	7651017	KAP1: HEK293; EP300: HeLa-S3; CEBPB: HeLa-S3	N/A	N/A	TRUE				N/A	N/A	N/A	N/A	+	N/A	NM_020877	Body	DNAH2	-6.92722	1.05395e-08	1.57322e-07	-0.433484	-0.710768	0.85997	0.795186	0.804166	0.843284	0.799188	0.38153	0.527819	0.576752	0.348194	0.634546	0.456884	0.443777	0.442478	0.355724	0.553864	0.427241	0.41101	0.336311	0.385023	0.240271	0.27759	0.351293	0.624577	0.217265	0.42418	0.213851
cg03961010	chr10	64397487	IKZF1: GM12878; PML: GM12878; POLR2A: GM12878, GM12892; PAX5: GM12878; GATA2: HUVEC; ATF2: GM12878; RUNX3: GM12878; FOS: MCF10A-Er-Src	N/A	N/A	TRUE	64396615	64398627	0.059	N/A	Promoter_Associated_Cell_type_specific	10:64396644-64397513	N/A	+	N/A	NM_199452;NM_199451	5'UTR;Body	ZNF365;ZNF365	-13.494	8.8203e-18	1.2025e-15	-0.431105	-0.891537	0.785971	0.585959	0.49595	0.824665	0.504152	0.224013	0.275129	0.207551	0.276783	0.155272	0.142537	0.230931	0.272526	0.149758	0.145114	0.273899	0.187059	0.237321	0.259369	0.203742	0.255547	0.181464	0.223005	0.298305	0.19063	0.241153
cg08038054	chr7	93550781	N/A	N/A	N/A	N/A				N/A	N/A	N/A	N/A	-	N/A	NM_004126	TSS1500	GNG11	-9.1647	4.94677e-12	1.90871e-10	-0.431094	-0.800749	0.705584	0.512704	0.40625	0.790969	0.431882	0.412608	0.117258	0.11007	0.179303	0.258319	0.526071	0.0670801	0.0707571	0.0604495	0.238065	0.0787055	0.158822	0.109952	0.112567	0.148901	0.188682	0.0658608	0.076122	0.120104	0.0768587	0.111002
cg07396817	chr3	185453355	N/A	N/A	N/A	TRUE				N/A	N/A	N/A	N/A	+	N/A	NM_001007225;NM_006548	Body;Body	IGF2BP2;IGF2BP2	-7.77203	5.58695e-10	1.2251e-08	-0.426983	-0.749935	0.835394	0.7776	0.783153	0.774827	0.778183	0.525221	0.545531	0.523639	0.474599	0.617799	0.497466	0.265925	0.386329	0.264637	0.612054	0.50796	0.303199	0.381672	0.278846	0.26852	0.31744	0.354843	0.315313	0.318286	0.390471	0.252868
cg17710779	chr10	123356331	POLR2A: H1-hESC; EP300: H1-hESC; SP1: H1-hESC; TEAD4: H1-hESC; NANOG: H1-hESC	N/A	N/A	N/A				N/A	N/A	N/A	N_Shore	+	chr10:123356616-123358285	NM_000141;NM_001144917;NM_022970;NM_001144918;NM_001144919;NM_001144915	5'UTR;5'UTR;5'UTR;5'UTR;5'UTR;TSS200	FGFR2;FGFR2;FGFR2;FGFR2;FGFR2;FGFR2	-13.681	5.25218e-18	7.67193e-16	-0.426399	-0.894031	0.581382	0.526734	0.490748	0.710497	0.455742	0.30262	0.186666	0.197742	0.136029	0.259286	0.196394	0.14165	0.147723	0.103898	0.192557	0.197434	0.0744543	0.0852717	0.0933348	0.0609204	0.0743288	0.140525	0.227417	0.0621411	0.110556	0.0576771
cg02421172	chr7	1938701	N/A	TRUE	N/A	TRUE	1936854	1940428	0.031	N/A	Unclassified_Cell_type_specific	7:1938556-1938817	S_Shore	+	chr7:1937738-1937946	NM_003550;NM_001013837;NM_001013836	Body;Body;Body	MAD1L1;MAD1L1;MAD1L1	-8.91582	1.1355e-11	3.80671e-10	-0.425253	-0.792739	0.924152	0.721114	0.897321	0.923596	0.767027	0.317153	0.417254	0.470435	0.395047	0.404873	0.344008	0.504199	0.354293	0.571382	0.423502	0.596655	0.365968	0.543679	0.442988	0.470865	0.446823	0.489317	0.607797	0.294658	0.528283	0.27888
cg11062417	chr5	76578232	GATA3: T-47D; FOXA1: T-47D	N/A	N/A	TRUE	76576627	76579231	0.032	N/A	Unclassified_Cell_type_specific	5:76578074-76578623	N/A	-	N/A	NM_001029853;NM_001029854;NM_003719;NM_001029851;NM_001029852	Body;Body;Body;Body;Body	PDE8B;PDE8B;PDE8B;PDE8B;PDE8B	-10.0121	3.07979e-13	1.75428e-11	-0.424506	-0.825105	0.777707	0.751115	0.733342	0.826794	0.732269	0.297838	0.515514	0.583396	0.318789	0.467362	0.414155	0.311802	0.308997	0.261544	0.496851	0.394651	0.350202	0.328834	0.318528	0.246459	0.311756	0.332999	0.42569	0.22925	0.331549	0.210051
cg10433625	chr1	208774442	N/A	N/A	N/A	TRUE				N/A	N/A	N/A	N/A	-	N/A	N/A	N/A	N/A	-7.89885	3.60756e-10	8.19508e-09	-0.424182	-0.755217	0.864988	0.799742	0.781357	0.87822	0.789973	0.336514	0.549585	0.650117	0.529627	0.407691	0.50174	0.360546	0.35807	0.350304	0.404915	0.491236	0.535893	0.348331	0.278357	0.257901	0.31483	0.520374	0.403633	0.29695	0.29189	0.264552
cg12114200	chr13	112074876	N/A	N/A	N/A	N/A				N/A	N/A	N/A	N/A	-	N/A	N/A	N/A	N/A	-8.45127	5.44749e-11	1.52604e-09	-0.423418	-0.776608	0.895581	0.84881	0.828364	0.840838	0.840706	0.388897	0.580619	0.51626	0.435859	0.54848	0.475836	0.372154	0.506816	0.448278	0.6426	0.62005	0.425722	0.374177	0.387102	0.421733	0.406724	0.450244	0.414495	0.301952	0.483881	0.30863
cg23146998	chr13	113776915	POLR2A: HCT-116, HepG2; GATA2: SH-SY5Y; MYBL2: HepG2	TRUE	N/A	TRUE				N/A	N/A	N/A	S_Shelf	-	chr13:113772727-113773012	NM_000504	TSS200	F10	-8.25294	1.07069e-10	2.73694e-09	-0.421871	-0.769219	0.669057	0.552628	0.660245	0.724244	0.596154	0.298394	0.43339	0.389096	0.35644	0.372851	0.378942	0.14875	0.162283	0.155905	0.452831	0.394697	0.177015	0.151385	0.208791	0.165637	0.167928	0.202843	0.205626	0.186104	0.131651	0.14609
cg27219972	chr16	85479264	N/A	TRUE	N/A	TRUE				N/A	N/A	N/A	N/A	-	N/A	N/A	N/A	N/A	-7.25107	3.405e-09	5.95147e-08	-0.418967	-0.726642	0.798073	0.626598	0.698119	0.752215	0.764441	0.31591	0.516906	0.539245	0.317958	0.491421	0.370853	0.262103	0.299589	0.24595	0.473195	0.542934	0.260005	0.163446	0.26475	0.13201	0.241964	0.328485	0.408263	0.211937	0.331878	0.128346
cg23188430	chr6	125850052	GATA1: PBDE	N/A	N/A	TRUE				N/A	N/A	N/A	N/A	-	N/A	N/A	N/A	N/A	-9.17401	4.79601e-12	1.88612e-10	-0.416385	-0.80104	0.661169	0.6421	0.603134	0.66558	0.634932	0.153478	0.366366	0.279521	0.199798	0.240863	0.237451	0.258682	0.333017	0.490623	0.306128	0.558083	0.132842	0.146922	0.141065	0.137715	0.181177	0.174942	0.176456	0.190461	0.175988	0.127108
cg02229757	chr16	15685126	POLR2A: GM12878, GM12891, HCT-116, HeLa-S3, HUVEC, K562, PANC-1, SK-N-SH, U87; GATA1: PBDE; KAP1: HEK293, U2OS; GATA2: HUVEC; MAX: HeLa-S3, K562, NB4; MBD4: HepG2; TCF7L2: HCT-116, HEK293, PANC-1; STAT3: HeLa-S3, MCF10A-Er-Src; CEBPB: A549, GM12878, HeLa-S3, HepG2, IMR90, K562; REST: A549, PFSK-1; ZBTB33: A549; JUND: HeLa-S3, HepG2, K562; EP300: A549, GM12878, HeLa-S3, HepG2, K562, SK-N-SH_RA; TC…	N/A	N/A	TRUE				N/A	Promoter_Associated	16:15684476-15685218	N/A	+	N/A	N/A	N/A	N/A	-10.7577	2.87731e-14	2.029e-12	-0.41549	-0.843312	0.687256	0.433244	0.457199	0.784381	0.426022	0.376926	0.127016	0.208506	0.146819	0.0983218	0.325658	0.286684	0.327691	0.130658	0.17194	0.10772	0.119283	0.130878	0.15428	0.116408	0.10171	0.0993772	0.147592	0.160165	0.105077	0.0792719
cg02747210	chr13	113776917	POLR2A: HCT-116, HepG2; GATA2: SH-SY5Y; MYBL2: HepG2	TRUE	N/A	TRUE				N/A	N/A	N/A	S_Shelf	-	chr13:113772727-113773012	NM_000504	TSS200	F10	-8.28126	9.72005e-11	2.51614e-09	-0.413957	-0.770294	0.705883	0.588822	0.678658	0.700189	0.666574	0.31424	0.448244	0.497901	0.412602	0.39665	0.346005	0.210439	0.256448	0.192803	0.440459	0.470391	0.154831	0.201156	0.223508	0.227095	0.196958	0.186862	0.278959	0.203216	0.20052	0.153746
cg26502018	chr2	181770937	N/A	N/A	N/A	N/A				N/A	N/A	N/A	N/A	-	N/A	N/A	N/A	N/A	-8.51962	4.31941e-11	1.26189e-09	-0.412737	-0.779083	0.756293	0.773272	0.708843	0.810465	0.714346	0.203986	0.559712	0.546981	0.339014	0.504098	0.293949	0.298249	0.288783	0.459894	0.515998	0.481481	0.306625	0.299568	0.266787	0.297774	0.234267	0.252396	0.314324	0.349646	0.259274	0.277332
cg03246914	chr20	57596113	POLR2A: K562, PBDE; EP300: K562; FOS: MCF10A-Er-Src; GATA1: PBDE; GATA2: K562; STAT3: MCF10A-Er-Src; TBL1XR1: K562; RCOR1: K562; TRIM28; K562; MAZ: K562; TBP: K562; TEAD4: K562;	N/A	N/A	N/A				N/A	N/A	N/A	N_Shelf	+	chr20:57599202-57599408	NM_030773	Body	TUBB1	-9.76724	6.81064e-13	3.4093e-11	-0.411526	-0.818499	0.788808	0.623024	0.639916	0.687591	0.659887	0.195157	0.408454	0.460076	0.267666	0.368888	0.235447	0.192603	0.246123	0.455687	0.399008	0.411536	0.204607	0.251913	0.216244	0.208577	0.220152	0.250831	0.260033	0.242548	0.259744	0.145909
cg26440261	chr7	229594	N/A	TRUE	N/A	TRUE				N/A	N/A	N/A	N_Shore	+	chr7:231272-231539	NM_020223	Body	FAM20C	-7.08293	6.11909e-09	9.93137e-08	-0.410523	-0.718541	0.790609	0.415078	0.64903	0.844019	0.570021	0.470856	0.336583	0.471644	0.37381	0.393319	0.515595	0.270587	0.388765	0.363894	0.495185	0.412667	0.145101	0.153957	0.187863	0.172947	0.196149	0.18611	0.322491	0.145585	0.150263	0.11103
cg11299477	chr5	153859854	EZH2: HepG2, HMEC, HUVEC	N/A	CDMR	N/A				N/A	Unclassified_Cell_type_specific	5:153859618-153860254	S_Shore	+	chr5:153857038-153859113	N/A	N/A	N/A	-8.95016	1.01208e-11	3.4495e-10	-0.409906	-0.793869	0.764283	0.526674	0.543567	0.784864	0.616818	0.206572	0.285607	0.422666	0.479105	0.353357	0.52401	0.312126	0.299554	0.372568	0.172313	0.151268	0.24192	0.26142	0.306812	0.21541	0.289637	0.16557	0.164865	0.288262	0.120381	0.167552
cg27108984	chr14	71194075	N/A	N/A	N/A	N/A				N/A	N/A	N/A	N/A	+	N/A	N/A	N/A	N/A	-10.0113	3.08822e-13	1.75428e-11	-0.407216	-0.825083	0.707021	0.543009	0.346273	0.775811	0.495712	0.144188	0.260798	0.245675	0.150926	0.233468	0.142383	0.137532	0.178169	0.217463	0.289321	0.261956	0.0823628	0.0928558	0.10478	0.088501	0.118683	0.161874	0.169509	0.107078	0.177423	0.112741
cg09088836	chr6	2510144	N/A	N/A	N/A	TRUE				N/A	N/A	N/A	N/A	-	N/A	N/A	N/A	N/A	-6.81114	1.58129e-08	2.26135e-07	-0.405034	-0.7048	0.860779	0.773909	0.82163	0.877041	0.806002	0.542459	0.472553	0.514399	0.325884	0.574152	0.730328	0.577254	0.568226	0.536897	0.676474	0.455809	0.353585	0.375544	0.295147	0.370266	0.344828	0.312845	0.577282	0.455154	0.331859	0.226807
cg01624414	chr4	77119206	RUNX3: GM12878; EGR1: GM12878, K562; EP300: SK-N-SH_RA	N/A	N/A	TRUE	77114414	77132233	0.472	N/A	Unclassified_Cell_type_specific	4:77119177-77119301	N/A	+	N/A	NM_005506	Body	SCARB2	-8.59783	3.31397e-11	1.0115e-09	-0.401883	-0.781871	0.729785	0.467622	0.440233	0.729324	0.467085	0.450393	0.146238	0.217676	0.396091	0.173062	0.333483	0.269413	0.11854	0.152122	0.143471	0.155746	0.30977	0.135338	0.131681	0.140824	0.107053	0.116444	0.127496	0.138422	0.0699639	0.0909318
cg10894512	chr10	90712478	EP300: SK-N-SH_RA; POLR2A: IMR90	N/A	N/A	N/A				N/A	N/A	N/A	N/A	+	N/A	NM_001613;NM_001141945	5'UTR;5'UTR	ACTA2;ACTA2	-8.95615	9.92013e-12	3.4495e-10	-0.401686	-0.794065	0.526442	0.76423	0.711943	0.717137	0.65857	0.268854	0.43883	0.426287	0.242958	0.428618	0.341696	0.221946	0.269384	0.234882	0.462756	0.39178	0.227945	0.220145	0.202518	0.195214	0.229847	0.26086	0.340865	0.167184	0.239265	0.174116
cg27485906	chr13	42136511	N/A	TRUE	N/A	TRUE				N/A	N/A	N/A	N/A	+	N/A	N/A	N/A	N/A	-8.99571	8.69028e-12	3.11783e-10	-0.39989	-0.795356	0.732878	0.65951	0.632606	0.730591	0.673874	0.343899	0.402852	0.483693	0.291094	0.406481	0.336355	0.262005	0.181234	0.241314	0.493813	0.321386	0.291821	0.282791	0.441166	0.29489	0.267781	0.169635	0.249986	0.337509	0.151997	0.224506
cg04892182	chr1	33231382	POLR2A: H1-hESC	N/A	N/A	N/A				N/A	N/A	N/A	N/A	-	N/A	NM_020888	Body	KIAA1522	-6.91142	1.11376e-08	1.65046e-07	-0.398655	-0.709965	0.649491	0.595993	0.767344	0.684172	0.64895	0.11478	0.396875	0.531826	0.235218	0.389079	0.21952	0.251537	0.199734	0.367519	0.455711	0.482942	0.286286	0.161952	0.179683	0.147452	0.175723	0.26643	0.335641	0.175177	0.131462	0.122016
cg18413218	chr14	77371470	POLR2A: A549, HCT-116, HeLa-S3, IMR90, SK-N-MC, U87; MTA3: GM12878; E2F1: MCF-7; KAP1: HEK293; TCF7L2: HCT-116, HeLa-S3, MCF-7, PANC-1; ZBTB33: A549; TCF12: A549; EP300: A549, SK-N-SH_RA; FOXP2: SK-N-MC; ATF3: A549; MAX: HeLa-S3; FOS: HUVEC, MCF10A-Er-Src; TFAP2C: HeLa-S3; TFAP2A: HeLa-S3; RCOR1: HeLa-S3; NR3C1: A549; MYC: MCF-7; PAX5: GM12878; FOSL2: A549; RUNX3: GM12878; EBF1: GM12878; CEBPB: A…	TRUE	DMR	N/A				N/A	Unclassified_Cell_type_specific	14:77371112-77371704	N/A	-	N/A	N/A	N/A	N/A	-10.4813	6.87205e-14	4.68445e-12	-0.397933	-0.836879	0.713701	0.567427	0.563733	0.746019	0.546013	0.271165	0.246761	0.299297	0.272688	0.246673	0.235257	0.300898	0.299028	0.188147	0.273178	0.258324	0.234446	0.22589	0.326182	0.140734	0.175495	0.447273	0.408176	0.157428	0.266405	0.111953
cg10130374	chr13	111935412	N/A	N/A	N/A	N/A				N/A	N/A	N/A	Island	+	chr13:111935411-111935682	NM_001113511;NM_001113513;NM_001113512;NM_003899;NM_145735	Body;Body;Body;Body;Body	ARHGEF7;ARHGEF7;ARHGEF7;ARHGEF7;ARHGEF7	-9.82776	5.59388e-13	2.9332e-11	-0.394998	-0.820163	0.920384	0.721833	0.858025	0.929595	0.846113	0.370495	0.559689	0.541119	0.426908	0.512973	0.421124	0.475592	0.542978	0.561467	0.619213	0.610653	0.399686	0.434001	0.436828	0.425845	0.457186	0.512843	0.459221	0.430816	0.496484	0.312493
cg09684846	chr16	10912718	EGR1: K562	N/A	N/A	N/A				N/A	N/A	N/A	Island	-	chr16:10912159-10912719	NM_001079512	TSS200	FAM18A	-8.32332	8.42064e-11	2.20772e-09	-0.393632	-0.771878	0.490258	0.70542	0.743185	0.539685	0.659859	0.180926	0.454122	0.474194	0.310935	0.398645	0.255551	0.171152	0.142304	0.172997	0.311779	0.290212	0.2844	0.250773	0.305502	0.242968	0.156266	0.229985	0.229477	0.156872	0.172446	0.139425
cg07425646	chr1	4221616	N/A	N/A	N/A	N/A				N/A	N/A	N/A	Island	-	chr1:4221387-4221672	N/A	N/A	N/A	-6.51665	4.42911e-08	5.60591e-07	-0.390679	-0.688959	0.770808	0.670463	0.813621	0.79529	0.68175	0.468789	0.499785	0.538773	0.620807	0.526228	0.737579	0.461475	0.442499	0.411364	0.506218	0.374107	0.141424	0.167141	0.439166	0.265165	0.153245	0.294112	0.352634	0.433732	0.148061	0.263323
cg02483735	chr1	37051530	N/A	N/A	N/A	TRUE				N/A	N/A	N/A	N/A	-	N/A	N/A	N/A	N/A	-9.40224	2.25253e-12	1.02365e-10	-0.390304	-0.808013	0.763141	0.613612	0.765801	0.708686	0.638531	0.438968	0.363442	0.349437	0.446711	0.476522	0.427944	0.386406	0.381878	0.543323	0.38151	0.166374	0.219505	0.265557	0.318781	0.254774	0.27623	0.243709	0.35919	0.247534	0.226781	0.265059
cg26479099	chr10	90712948	N/A	N/A	N/A	N/A				N/A	N/A	N/A	N/A	+	N/A	NM_001613;NM_001141945	TSS1500;5'UTR	ACTA2;ACTA2	-6.93022	1.04294e-08	1.56824e-07	-0.39016	-0.710921	0.552007	0.765385	0.675812	0.619037	0.631907	0.255164	0.481794	0.455546	0.279711	0.448121	0.332104	0.173091	0.141478	0.158327	0.419866	0.373875	0.209017	0.237267	0.184285	0.201698	0.189107	0.231855	0.306465	0.209023	0.187455	0.143773
cg07436807	chr10	90712767	N/A	N/A	N/A	N/A				N/A	N/A	N/A	N/A	+	N/A	NM_001613;NM_001141945	TSS200;5'UTR	ACTA2;ACTA2	-6.68658	2.44437e-08	3.3325e-07	-0.389987	-0.698224	0.539812	0.727436	0.684999	0.660098	0.640269	0.256808	0.44385	0.438262	0.258365	0.421023	0.289706	0.215179	0.191381	0.219837	0.409741	0.384603	0.221556	0.174555	0.161281	0.185338	0.2093	0.247325	0.346502	0.0904402	0.214575	0.159004
cg03532030	chr2	242824433	POLR2A: A549, GM12878, GM12891, GM12892 , GM18505, GM18526, GM18951, K562, MCF-7, Raji; SPI1: GM12878, GM12891; USF2: GM12878, MAX: K562, NB4	N/A	RDMR	TRUE				N/A	N/A	N/A	S_Shore	-	chr2:242823446-242823970	N/A	N/A	N/A	-7.55478	1.18494e-09	2.26467e-08	-0.387846	-0.740541	0.777186	0.689964	0.240411	0.793686	0.684988	0.317926	0.404158	0.18339	0.307383	0.305925	0.425376	0.158456	0.288551	0.487384	0.218242	0.334059	0.12017	0.134815	0.292476	0.280965	0.193933	0.222669	0.298096	0.231695	0.208232	0.141805
cg26235990	chr2	222225643	N/A	N/A	N/A	TRUE				N/A	N/A	N/A	N/A	-	N/A	N/A	N/A	N/A	-8.20821	1.24754e-10	3.10525e-09	-0.387576	-0.767509	0.788007	0.743382	0.642877	0.823765	0.715987	0.242291	0.504431	0.491784	0.280177	0.498794	0.308685	0.277964	0.250866	0.28685	0.553519	0.474947	0.392343	0.334312	0.322264	0.354879	0.351446	0.280843	0.378218	0.373379	0.244546	0.313098
cg06293719	chr7	889564	N/A	N/A	N/A	N/A				N/A	N/A	N/A	S_Shelf	+	chr7:886803-887535	NM_025154;NM_001130965	Body;Body	UNC84A;UNC84A	-8.02436	2.34272e-10	5.44417e-09	-0.38596	-0.760303	0.937417	0.93111	0.961613	0.93422	0.958107	0.491496	0.747055	0.692634	0.522252	0.644704	0.55323	0.62157	0.680247	0.720801	0.733693	0.714301	0.432691	0.512025	0.467913	0.471329	0.485144	0.564384	0.601606	0.50528	0.612954	0.403752
cg13572369	chr11	83393062	TCF7L2: HeLa-S3	N/A	N/A	TRUE				N/A	N/A	N/A	N/A	+	N/A	NM_001142702;NM_001142699;NM_001364;NM_001142700	5'UTR;Body;Body;Body	DLG2;DLG2;DLG2;DLG2	-9.02373	7.91348e-12	2.94237e-10	-0.385059	-0.796263	0.771343	0.734788	0.748929	0.8114	0.680349	0.316536	0.415672	0.430074	0.275234	0.387668	0.442356	0.217684	0.195573	0.307327	0.432168	0.470976	0.457713	0.309581	0.23071	0.38199	0.480771	0.303323	0.342583	0.385617	0.307437	0.295254
cg10543219	chr3	46441609	N/A	N/A	N/A	TRUE				N/A	N/A	N/A	N/A	+	N/A	N/A	N/A	N/A	-7.61936	9.47314e-10	1.86275e-08	-0.384378	-0.74338	0.800319	0.747536	0.769764	0.793263	0.774552	0.525773	0.563527	0.504884	0.38542	0.614216	0.467478	0.316855	0.404988	0.358568	0.601211	0.60028	0.386333	0.337969	0.331178	0.347536	0.33845	0.315588	0.482081	0.326238	0.257285	0.329467
cg05131488	chr7	14031822	POLR2A: H1-hESC, K562, SK-N-SH, U87	N/A	RDMR	N/A				N/A	N/A	N/A	S_Shore	-	chr7:14030965-14031213	NM_001163148;NM_001163149	TSS1500;TSS1500	ETV1;ETV1	-7.66391	8.11917e-10	1.64393e-08	-0.384134	-0.745315	0.595694	0.589617	0.521809	0.707538	0.595098	0.279595	0.403952	0.385846	0.290442	0.42297	0.350438	0.358226	0.325079	0.21133	0.411886	0.33506	0.199677	0.200328	0.13943	0.145527	0.123915	0.130323	0.276865	0.183962	0.119012	0.129628
cg22610620	chr10	77524487	EP300: HepG2; ARID3A: HepG2; ATA1: PBDE; TEAD4: K562; RCOR1: K562; FOS: K562; JUND: HepG2, K562; FOSL2: A549, HepG2; GATA2: SH-SY5Y	N/A	N/A	TRUE				N/A	N/A	N/A	N/A	+	N/A	N/A	N/A	N/A	-7.13573	5.08976e-09	8.39399e-08	-0.383355	-0.721117	0.662013	0.634265	0.616749	0.764321	0.574524	0.431621	0.340728	0.511617	0.40625	0.366226	0.547207	0.371449	0.327484	0.254919	0.334217	0.40065	0.243629	0.15834	0.342805	0.14866	0.162844	0.289214	0.369586	0.16184	0.243216	0.14453
cg01468567	chr19	49843922	POLR2A: GM12878, H1-hESC, MCF-7, Raji; RELA: GM12878, GM12891, GM18951, GM19099; MXI1: HepG2; MYC: MCF-7; TBL1XR1: GM12878; EP300: GM12878; NFIC: GM12878; RUNX3: GM12878;	N/A	N/A	TRUE				N/A	Unclassified	19:49843436-49843948	S_Shore	+	chr19:49842018-49842323	NM_003598	3'UTR	TEAD2	-8.03504	2.25838e-10	5.3085e-09	-0.381376	-0.760729	0.749044	0.557475	0.547131	0.766184	0.564833	0.35192	0.304478	0.224723	0.206465	0.330895	0.329021	0.356075	0.411587	0.389581	0.3176	0.338669	0.144567	0.213048	0.133359	0.180695	0.242117	0.294165	0.483891	0.308118	0.391997	0.120504
cg14442329	chr9	111754142	POLR2A: HUVEC	N/A	N/A	TRUE				N/A	N/A	N/A	N/A	-	N/A	NM_003798	Body	CTNNAL1	-7.27781	3.10228e-09	5.4691e-08	-0.380831	-0.727903	0.76485	0.491086	0.485625	0.802845	0.563543	0.201492	0.444711	0.407467	0.23976	0.316626	0.17884	0.231975	0.226504	0.183212	0.336059	0.384602	0.18156	0.163188	0.129704	0.18298	0.192399	0.246159	0.291912	0.141411	0.191995	0.137639
cg00847857	chr21	30565636	GATA2: SH-SY5Y; EP300: SK-N-SH_RA; POLR2A: SK-N-MC	N/A	N/A	N/A				N/A	N/A	N/A	N/A	+	N/A	NR_027072	TSS200	NCRNA00189	-7.89572	3.64671e-10	8.19508e-09	-0.380597	-0.755088	0.572532	0.575757	0.517305	0.697802	0.587093	0.292674	0.429056	0.411448	0.236221	0.435647	0.292578	0.254502	0.266005	0.21966	0.388208	0.363412	0.11248	0.187253	0.129809	0.125829	0.144212	0.203119	0.271371	0.183195	0.143891	0.106304
cg15394255	chr12	87232821	N/A	N/A	N/A	N/A				N/A	N/A	N/A	N/A	-	N/A	NM_013244	TSS200	MGAT4C	-8.07753	1.95187e-10	4.69597e-09	-0.38027	-0.762416	0.80836	0.717539	0.712109	0.817259	0.712221	0.22471	0.466131	0.573047	0.288559	0.443507	0.32944	0.442736	0.194013	0.195426	0.486382	0.413838	0.479573	0.332422	0.392011	0.415033	0.420835	0.319213	0.337095	0.493031	0.350779	0.401265
cg06724078	chr1	48429551	N/A	N/A	N/A	TRUE				N/A	N/A	N/A	N/A	+	N/A	N/A	N/A	N/A	-6.72628	2.12754e-08	2.98002e-07	-0.379637	-0.700339	0.684132	0.753719	0.49707	0.767154	0.609412	0.224759	0.478111	0.472123	0.28546	0.42841	0.35549	0.32785	0.366243	0.389285	0.405928	0.429151	0.192738	0.226682	0.172877	0.166194	0.205833	0.330256	0.3788	0.162907	0.310507	0.142299
cg19450840	chr7	134540954	GATA2: HUVEC, SH-SY5Y	N/A	N/A	TRUE				N/A	N/A	N/A	N/A	-	N/A	NM_033157;NM_004342;NM_033138	5'UTR;5'UTR;5'UTR	CALD1;CALD1;CALD1	-7.95977	2.92516e-10	6.7213e-09	-0.379367	-0.757702	0.788962	0.750809	0.772631	0.722282	0.793878	0.375096	0.501131	0.565161	0.307124	0.566293	0.489235	0.353822	0.375123	0.511676	0.638895	0.517293	0.298664	0.338641	0.31101	0.361385	0.330029	0.38808	0.481695	0.368321	0.38347	0.286609
cg22630667	chr5	153862673	EZH2: HepG2, HMEC, HUVEC; CTBP2: H1-hESC	N/A	N/A	N/A				N/A	N/A	N/A	S_Shore	+	chr5:153862142-153862451	N/A	N/A	N/A	-8.42781	5.89969e-11	1.60865e-09	-0.378879	-0.775751	0.701866	0.553185	0.584551	0.795971	0.502627	0.251774	0.369044	0.474526	0.409999	0.347226	0.506006	0.330736	0.339895	0.439384	0.252533	0.283836	0.182408	0.219642	0.271647	0.158107	0.181334	0.181877	0.22209	0.153171	0.195359	0.170676
cg16107628	chr1	159894061	POLR2A: Gliobla, GM10847, GM12878, GM12891, GM12892, GM15510, GM18505, H1-hESC, HCT-116, HEK293, HeLa-S3, HUVEC, IMR90, K562, MCF-7, MCF10A-Er-Src, PBDE, Raji, SK-N-SH, U87; TCF7L2: HCT-116, HeLa-S3	N/A	RDMR	N/A				N/A	Promoter_Associated	1:159894031-159894338	N_Shore	-	chr1:159894329-159895398	NM_003564	5'UTR	TAGLN2	-8.53417	4.11142e-11	1.21853e-09	-0.378827	-0.779605	0.724199	0.593306	0.451953	0.741402	0.517767	0.594981	0.17245	0.162806	0.195549	0.357607	0.453286	0.233786	0.140327	0.184757	0.164234	0.116814	0.279779	0.203199	0.266254	0.200782	0.240619	0.169666	0.300036	0.303071	0.170701	0.20432
cg00803453	chr2	220349615	EZH2: H1-hESC, HepG2, HUVEC, NHEK, NHLF	N/A	N/A	N/A				N/A	Unclassified	2:220348869-220350359	Island	-	chr2:220348955-220349784	NM_005876	Body	SPEG	-7.02605	7.46281e-09	1.18306e-07	-0.37802	-0.715733	0.621346	0.51931	0.535311	0.687312	0.541388	0.308429	0.183519	0.172217	0.366193	0.362962	0.473498	0.287538	0.347109	0.316666	0.159173	0.375948	0.167361	0.275681	0.276341	0.0414796	0.176768	0.390707	0.31979	0.0538238	0.270637	0.0490924
cg09068953	chr7	133513138	MAFK: H1-hESC, HepG2, IMR90, K562; MAFF: HepG2, K562	N/A	N/A	TRUE				N/A	N/A	N/A	N/A	-	N/A	NM_021807	Body	EXOC4	-6.71247	2.23282e-08	3.08521e-07	-0.376853	-0.699606	0.805644	0.766599	0.763059	0.771953	0.789509	0.275505	0.648	0.655674	0.333539	0.603666	0.319259	0.307429	0.307272	0.370552	0.677416	0.633721	0.32868	0.34575	0.340942	0.359655	0.338446	0.379869	0.488938	0.379984	0.387917	0.37577
cg00692780	chr2	222434778	N/A	N/A	N/A	N/A				N/A	N/A	N/A	N_Shore	+	chr2:222436034-222438941	NM_004438	Body	EPHA4	-7.08739	6.02453e-09	9.85613e-08	-0.372632	-0.71876	0.774746	0.648683	0.594503	0.56586	0.641991	0.222752	0.414442	0.372106	0.275431	0.479171	0.297244	0.273086	0.335228	0.535771	0.429826	0.527566	0.157403	0.236969	0.155859	0.201089	0.209491	0.307799	0.295112	0.22981	0.274442	0.135832
cg07410188	chr5	153864967	N/A	N/A	N/A	TRUE				N/A	N/A	N/A	S_Shelf	+	chr5:153862142-153862451	N/A	N/A	N/A	-8.22179	1.19093e-10	3.00672e-09	-0.372265	-0.76803	0.625922	0.48623	0.448104	0.685268	0.424229	0.18922	0.213086	0.313534	0.346636	0.262218	0.453169	0.250367	0.300904	0.311716	0.114622	0.108564	0.113721	0.159407	0.271488	0.0891821	0.0746625	0.113373	0.144192	0.0821566	0.122454	0.0888994
cg27133504	chr7	156917432	E2F6: K562; MAX: K562	N/A	N/A	TRUE				N/A	N/A	N/A	N/A	+	N/A	N/A	N/A	N/A	-8.32444	8.38852e-11	2.20772e-09	-0.371107	-0.77192	0.801831	0.676828	0.72223	0.742427	0.692784	0.397012	0.509502	0.50008	0.503273	0.486726	0.553953	0.440829	0.424592	0.380724	0.538739	0.407224	0.29842	0.25986	0.397091	0.234069	0.200349	0.339199	0.407277	0.299446	0.297069	0.224204
cg24348330	chr4	186453745	N/A	N/A	N/A	N/A	186452602	186455002	0.195	N/A	N/A	N/A	N_Shelf	-	chr4:186455983-186456864	NM_001114107;NM_014476	Body;Body	PDLIM3;PDLIM3	-7.49415	1.46232e-09	2.74353e-08	-0.370225	-0.737839	0.721057	0.709581	0.589682	0.809963	0.666965	0.295606	0.4885	0.523876	0.339662	0.444916	0.372692	0.187773	0.231033	0.234231	0.474196	0.453858	0.397998	0.21556	0.469798	0.203147	0.329555	0.336392	0.330596	0.252887	0.327556	0.219937
cg13706058	chr6	85824168	N/A	N/A	N/A	N/A				N/A	N/A	N/A	N/A	-	N/A	N/A	N/A	N/A	-7.22985	3.66626e-09	6.35382e-08	-0.369167	-0.725636	0.670442	0.563279	0.649354	0.734488	0.56399	0.497338	0.358522	0.412901	0.516445	0.337207	0.5883	0.253684	0.234465	0.209766	0.39878	0.282179	0.126552	0.137683	0.416778	0.284518	0.259049	0.187985	0.183563	0.367872	0.164064	0.265079
cg26993198	chr5	153859740	EZH2: HepG2, HMEC, HUVEC; RELA: GM12891	N/A	DMR	N/A				N/A	Unclassified_Cell_type_specific	5:153859618-153860254	S_Shore	+	chr5:153857038-153859113	N/A	N/A	N/A	-7.72813	6.50209e-10	1.34311e-08	-0.368301	-0.748072	0.533049	0.415297	0.432456	0.552018	0.424701	0.12228	0.171074	0.349087	0.284348	0.224048	0.423154	0.218924	0.268435	0.238252	0.0224986	0.0306872	0.0535166	0.082126	0.201014	0.0381447	0.0345918	0.0407103	0.0849903	0.031388	0.0450231	0.0311902
cg11492536	chr8	1777477	N/A	TRUE	N/A	TRUE	1776986	1778419	0.061	N/A	N/A	N/A	N_Shelf	-	chr8:1779620-1779821	NM_014629	5'UTR	ARHGEF10	-7.20182	4.04235e-09	6.83191e-08	-0.366719	-0.7243	0.85717	0.772697	0.814375	0.890579	0.738686	0.482026	0.544789	0.599995	0.578897	0.473105	0.495822	0.338362	0.302015	0.231803	0.42421	0.441206	0.712663	0.481772	0.584553	0.396754	0.525682	0.504306	0.621527	0.441802	0.385637	0.523999
cg23887948	chr15	74494854	RBBP5: H1-hESC; POLR2A: A549	TRUE	N/A	TRUE				low-CpG:72281833-72282584	N/A	N/A	N/A	+	N/A	NM_001142617;NM_001142618;NM_001142619;NM_022369;NM_001142620	5'UTR;5'UTR;5'UTR;5'UTR;5'UTR	STRA6;STRA6;STRA6;STRA6;STRA6	-7.74746	6.08201e-10	1.28224e-08	-0.364947	-0.748894	0.749277	0.751106	0.704485	0.767092	0.735785	0.321025	0.63623	0.48947	0.362349	0.603244	0.414416	0.342312	0.332355	0.328298	0.366336	0.504931	0.379958	0.280706	0.424247	0.301431	0.350852	0.442388	0.542772	0.206688	0.30427	0.296083
cg05895353	chr16	54611722	N/A	N/A	N/A	TRUE				N/A	N/A	N/A	N/A	-	N/A	N/A	N/A	N/A	-7.38853	2.11044e-09	3.78583e-08	-0.364654	-0.733047	0.790206	0.545129	0.660792	0.837661	0.513659	0.335776	0.246849	0.412953	0.393454	0.274629	0.433221	0.416262	0.466368	0.438042	0.317847	0.240898	0.297932	0.318508	0.376884	0.28326	0.20308	0.272737	0.261746	0.409594	0.190087	0.258301
cg23055217	chr8	49493865	POLR2A: IMR90	TRUE	N/A	TRUE				N/A	N/A	N/A	N/A	-	N/A	N/A	N/A	N/A	-7.64805	8.57747e-10	1.7197e-08	-0.364519	-0.744628	0.78782	0.63636	0.637052	0.730446	0.717695	0.369789	0.5137	0.506256	0.369309	0.50365	0.501814	0.280832	0.280706	0.270421	0.491302	0.455985	0.342762	0.251879	0.191952	0.232708	0.195328	0.304131	0.438706	0.274863	0.331237	0.199827
cg27366766	chr17	56565286	POLR2A: GM19193	N/A	N/A	N/A				N/A	Unclassified	17:56564561-56565970	Island	-	chr17:56564854-56565891	NM_001080439	1stExon	HSF5	-6.97387	8.95459e-09	1.38728e-07	-0.363272	-0.713125	0.568216	0.623699	0.838719	0.649092	0.593038	0.333369	0.479587	0.581448	0.338257	0.456135	0.383059	0.173474	0.405456	0.29146	0.557416	0.411347	0.252872	0.248552	0.158287	0.307197	0.290231	0.285611	0.226573	0.18134	0.196125	0.225143
cg03211447	chr13	111933653	N/A	N/A	N/A	TRUE				N/A	N/A	N/A	N_Shore	+	chr13:111935411-111935682	NM_001113511;NM_001113513;NM_001113512;NM_003899;NM_145735	Body;Body;Body;Body;Body	ARHGEF7;ARHGEF7;ARHGEF7;ARHGEF7;ARHGEF7	-7.68752	7.48225e-10	1.53012e-08	-0.362908	-0.746333	0.839675	0.796165	0.71252	0.867516	0.685863	0.442072	0.521238	0.538265	0.441622	0.426992	0.522437	0.556344	0.477099	0.360031	0.457246	0.455689	0.559905	0.218284	0.425292	0.293966	0.350764	0.491115	0.543045	0.36401	0.349578	0.385587
cg14567593	chr19	13265338	POLR2A: ECC-1, GM10847, GM12878, GM12891, GM18505, GM18951, H1-hESC, HCT-116, HeLa-S3, HepG2, HUVEC, K562, MCF-7, PBDE, U87; TAF7: H1-hESC; CHD1: H1-hESC, K562; TEAD4: K562; TBP: HeLa-S3; JUND: HepG2, K562; MAZ: HeLa-S3, K562; MYC: MCF-7; MAX: HeLa-S3; CHD2: GM12878, HeLa-S3; CEBPB: A549, HeLa-S3, HepG2, IMR90, K562; BHLHE40: K562; CREB1: A549; FOXP2: PFSK-1; EGR1: GM12878, K562; RUNX3: GM12878; …	TRUE	N/A	N/A				N/A	Promoter_Associated	19:13265100-13265340	N_Shore	-	chr19:13266389-13267030	NM_004907	3'UTR	IER2	-7.48564	1.50616e-09	2.77487e-08	-0.362905	-0.737457	0.653072	0.473162	0.51987	0.71205	0.492402	0.385007	0.205646	0.20706	0.340162	0.148468	0.32887	0.131925	0.25877	0.0516062	0.122229	0.259047	0.358061	0.201838	0.222313	0.180212	0.171744	0.212007	0.128303	0.229049	0.0883391	0.273773
cg14846380	chr12	125333322	N/A	N/A	N/A	N/A	125331282	125334346	0.23	N/A	N/A	N/A	N/A	+	N/A	NM_001082959;NM_005505	Body;Body	SCARB1;SCARB1	-7.17945	4.3702e-09	7.32546e-08	-0.362176	-0.723227	0.875118	0.842118	0.808124	0.894438	0.826167	0.349079	0.66205	0.600585	0.377717	0.648126	0.482888	0.475343	0.494083	0.484863	0.679871	0.713543	0.402103	0.413244	0.373898	0.400108	0.478985	0.49483	0.519449	0.429907	0.458366	0.403598
cg13829680	chr9	136746975	N/A	N/A	N/A	TRUE				N/A	N/A	N/A	N/A	-	N/A	NM_001134398;NM_003371	Body;Body	VAV2;VAV2	-7.42552	1.85585e-09	3.3771e-08	-0.359999	-0.734738	0.876706	0.691702	0.794312	0.837301	0.823114	0.363272	0.617268	0.537326	0.400999	0.540223	0.434892	0.424128	0.483223	0.56205	0.621108	0.663233	0.402226	0.419858	0.407706	0.332516	0.387412	0.468308	0.517312	0.333904	0.461284	0.335096
cg18856925	chr20	62555227	N/A	N/A	N/A	N/A				N/A	N/A	N/A	S_Shelf	+	chr20:62550713-62551523	NM_025219	5'UTR	DNAJC5	-7.76486	5.72712e-10	1.22532e-08	-0.356989	-0.749632	0.791667	0.602072	0.586186	0.779545	0.682597	0.287372	0.468444	0.440325	0.332268	0.460635	0.333142	0.444135	0.270346	0.254036	0.53367	0.357523	0.423958	0.291931	0.299138	0.291094	0.270316	0.299078	0.414055	0.28005	0.207134	0.218317
cg06908618	chr16	87739453	E2F1: MCF-7	N/A	N/A	N/A				N/A	N/A	N/A	S_Shore	+	chr16:87738617-87738851	NR_024488	TSS200	LOC100129637	-7.73449	6.36083e-10	1.32734e-08	-0.355898	-0.748343	0.634635	0.749518	0.790363	0.708292	0.751838	0.412103	0.530174	0.58128	0.482107	0.52393	0.531921	0.335848	0.358629	0.449661	0.526846	0.489694	0.35977	0.322913	0.397652	0.246629	0.255864	0.366829	0.369459	0.346355	0.359753	0.259769
cg19350020	chr11	118489198	POLR2A: HUVEC, SK-N-SH; FOS: HUVEC; GATA2: HUVEC	N/A	N/A	TRUE	118482627	118499194	0.767	N/A	N/A	N/A	N/A	-	N/A	NM_001144759;NM_015157;NM_001144758	Body;Body;Body	PHLDB1;PHLDB1;PHLDB1	-7.42394	1.86607e-09	3.3771e-08	-0.355353	-0.734666	0.765968	0.674921	0.664149	0.771855	0.679545	0.18225	0.498248	0.533693	0.383923	0.434315	0.285058	0.304386	0.350755	0.329519	0.439973	0.594088	0.436689	0.267446	0.261212	0.396656	0.446748	0.516238	0.352277	0.383733	0.277677	0.295303
cg16785381	chr8	3141907	N/A	N/A	N/A	N/A				N/A	Unclassified	8:3141505-3142664	N/A	+	N/A	NM_033225	Body	CSMD1	-6.87424	1.26825e-08	1.83942e-07	-0.352523	-0.708064	0.810976	0.699378	0.744328	0.882108	0.682965	0.617578	0.422556	0.425346	0.58595	0.528879	0.738266	0.57398	0.511457	0.570578	0.524445	0.346112	0.352099	0.235679	0.46717	0.348817	0.271193	0.344315	0.388502	0.574822	0.307486	0.433992
cg17344640	chr3	120206938	N/A	N/A	N/A	TRUE				N/A	N/A	N/A	N/A	+	N/A	N/A	N/A	N/A	-6.63231	2.95539e-08	3.89921e-07	-0.352024	-0.695302	0.842342	0.790999	0.789788	0.840814	0.797372	0.465229	0.625706	0.578292	0.506449	0.681112	0.47455	0.569482	0.367089	0.243066	0.617628	0.559209	0.465323	0.408568	0.459449	0.370989	0.376004	0.391524	0.647226	0.405394	0.367299	0.344524
cg10362842	chr10	123353578	N/A	N/A	N/A	N/A				N/A	N/A	N/A	N_Shelf	-	chr10:123356616-123358285	NM_001144913;NM_001144914;NM_001144918;NM_001144919;NM_001144916;NM_000141;NM_001144916;NM_022970;NM_001144917;NM_001144915	TSS200;TSS200;5'UTR;5'UTR;1stExon;5'UTR;5'UTR;5'UTR;5'UTR;5'UTR	FGFR2;FGFR2;FGFR2;FGFR2;FGFR2;FGFR2;FGFR2;FGFR2;FGFR2;FGFR2	-6.67215	2.57094e-08	3.45893e-07	-0.351958	-0.697451	0.92234	0.853538	0.904012	0.857382	0.902852	0.461112	0.66759	0.651869	0.478611	0.691366	0.499225	0.556859	0.620611	0.701769	0.758213	0.679618	0.415553	0.565761	0.46139	0.463155	0.525805	0.539134	0.592899	0.487386	0.616475	0.359136
cg03559073	chr12	114833303	EZH2: HUVEC	N/A	RDMR	N/A	114828065	114840203	0.372	N/A	N/A	N/A	N_Shore	-	chr12:114833911-114834210	NM_000192;NM_181486;NM_080717;NM_080718	Body;Body;Body;Body	TBX5;TBX5;TBX5;TBX5	-7.17277	4.47312e-09	7.43702e-08	-0.351041	-0.722906	0.784049	0.603645	0.501112	0.84132	0.556664	0.249014	0.392633	0.343091	0.351736	0.291768	0.201174	0.192962	0.359643	0.162505	0.158679	0.50453	0.35041	0.227618	0.260527	0.236847	0.334191	0.296132	0.376531	0.297185	0.373206	0.239798
cg06529600	chr6	112652308	N/A	N/A	N/A	TRUE				N/A	N/A	N/A	N/A	-	N/A	N/A	N/A	N/A	-7.05919	6.64774e-09	1.07044e-07	-0.350972	-0.717373	0.802545	0.775407	0.708887	0.798189	0.727747	0.300239	0.506434	0.469457	0.20445	0.541553	0.522889	0.409066	0.647597	0.359534	0.493477	0.510558	0.458112	0.438591	0.34531	0.289399	0.397798	0.425078	0.397862	0.395212	0.540031	0.397336
cg19533955	chr3	99790878	N/A	N/A	N/A	TRUE	99777986	99794409	0.362	N/A	N/A	N/A	N/A	-	N/A	NM_032359;NM_182909;NM_001042459	Body;5'UTR;5'UTR	C3orf26;FILIP1L;FILIP1L	-6.76998	1.82599e-08	2.57528e-07	-0.350421	-0.702647	0.904271	0.825625	0.848307	0.920462	0.892349	0.461889	0.724245	0.705767	0.510147	0.704858	0.635573	0.518312	0.458574	0.635952	0.684165	0.595551	0.437703	0.533666	0.43663	0.338806	0.463812	0.555441	0.609165	0.527482	0.486827	0.308318
cg04395788	chr8	119081939	N/A	N/A	N/A	TRUE	119078956	119089031	0.223	N/A	N/A	N/A	N/A	-	N/A	NM_000127	Body	EXT1	-6.94526	9.89554e-09	1.51018e-07	-0.346695	-0.711683	0.761542	0.657034	0.506507	0.822694	0.521845	0.286431	0.422744	0.41764	0.308377	0.397177	0.293199	0.295149	0.311438	0.317582	0.410904	0.407518	0.293718	0.256437	0.164107	0.24556	0.26747	0.273149	0.437965	0.241116	0.3621	0.171821
cg13681752	chr1	120143242	N/A	N/A	N/A	N/A				N/A	N/A	N/A	N/A	+	N/A	N/A	N/A	N/A	-6.43712	5.84946e-08	7.24978e-07	-0.344959	-0.684504	0.798842	0.708203	0.663275	0.784256	0.762352	0.224388	0.654918	0.53036	0.390645	0.56046	0.34651	0.280079	0.281691	0.349299	0.609352	0.754684	0.357048	0.322827	0.360354	0.343784	0.357328	0.466168	0.295041	0.357936	0.239287	0.347205
cg09652509	chr3	181252554	N/A	N/A	N/A	TRUE				N/A	N/A	N/A	N/A	+	N/A	N/A	N/A	N/A	-6.87736	1.2545e-08	1.83246e-07	-0.344836	-0.708224	0.731436	0.488167	0.343947	0.723113	0.442718	0.455464	0.0951266	0.171657	0.460193	0.117797	0.399873	0.139449	0.151419	0.119845	0.14611	0.132054	0.295628	0.176991	0.33057	0.259321	0.248247	0.111932	0.160415	0.311419	0.0717647	0.248829
cg17748242	chr17	40517479	JUND: K562	N/A	N/A	TRUE	40512708	40517826	0.172	N/A	N/A	N/A	N/A	+	N/A	NM_139276;NM_003150;NM_213662	5'UTR;5'UTR;5'UTR	STAT3;STAT3;STAT3	-6.5343	4.16386e-08	5.35616e-07	-0.344439	-0.689938	0.801066	0.708589	0.813765	0.826672	0.724965	0.46731	0.520671	0.63051	0.426008	0.555679	0.499355	0.48334	0.469136	0.477551	0.517918	0.49829	0.555308	0.337514	0.417829	0.382346	0.351325	0.496896	0.491063	0.334457	0.362954	0.269318
cg11714430	chr2	191517645	N/A	N/A	N/A	N/A				N/A	N/A	N/A	S_Shelf	+	chr2:191512946-191514439	NM_005966	5'UTR	NAB1	-6.66203	2.66357e-08	3.56013e-07	-0.341433	-0.696907	0.720701	0.7411	0.705636	0.740846	0.717637	0.364	0.515915	0.58119	0.46405	0.543757	0.402414	0.375305	0.346519	0.284242	0.490515	0.425928	0.433941	0.3377	0.396792	0.24773	0.351954	0.446572	0.468305	0.311557	0.405874	0.230898
cg09701682	chr12	114849055	EZH2: H1-hESC	N/A	N/A	TRUE				N/A	N/A	N/A	S_Shore	+	chr12:114845861-114847650	N/A	N/A	N/A	-6.71759	2.19318e-08	3.05105e-07	-0.33633	-0.699878	0.831986	0.747538	0.798828	0.616353	0.707167	0.37565	0.515454	0.492476	0.404033	0.520576	0.382779	0.341508	0.528559	0.330093	0.577795	0.618711	0.350441	0.394672	0.313613	0.252056	0.380236	0.473266	0.394617	0.268733	0.423101	0.276698
cg12146699	chr3	17987505	N/A	N/A	N/A	TRUE				N/A	N/A	N/A	N/A	-	N/A	N/A	N/A	N/A	-6.67281	2.565e-08	3.45893e-07	-0.335484	-0.697486	0.686834	0.498634	0.692522	0.694871	0.582679	0.227407	0.377759	0.377231	0.261978	0.350942	0.192144	0.428054	0.472557	0.467675	0.396224	0.384221	0.159946	0.285904	0.301161	0.227412	0.245772	0.308893	0.427598	0.326373	0.303502	0.17006
cg02495767	chr7	1030999	FOXA1: HepG2; FOXA2: HepG2	N/A	N/A	N/A				N/A	N/A	N/A	S_Shore	+	chr7:1029950-1030325	N/A	N/A	N/A	-6.38875	6.92749e-08	8.43257e-07	-0.333483	-0.681755	0.884437	0.788921	0.848964	0.882204	0.799658	0.600367	0.677687	0.699485	0.647835	0.681621	0.643668	0.661448	0.669497	0.663369	0.688448	0.462311	0.39878	0.488873	0.470274	0.427942	0.430451	0.374338	0.590783	0.591055	0.463515	0.396839
cg10505610	chr5	171782207	ZNF263: HEK293-T-Rex; KAP1: HEK293, U2OS; E2F1: MCF-7; TCF7L2: PANC-1; GATA3: MCF-7; POLR2A: HUVEC, PANC-1; MYC: MCF-7; FOXA2: HepG2; FOXA1: HepG2; FOSL2: HepG2; MAFK: IMR90;	TRUE	N/A	TRUE				N/A	N/A	N/A	N/A	-	N/A	NM_001017995	Body	SH3PXD2B	-6.38899	6.92159e-08	8.43257e-07	-0.327936	-0.681769	0.706253	0.593739	0.600842	0.771396	0.592328	0.412523	0.511242	0.51987	0.460748	0.452119	0.49751	0.44298	0.380153	0.305581	0.456323	0.448157	0.184635	0.230004	0.251821	0.12824	0.297903	0.371101	0.466222	0.212734	0.219076	0.33124
cg08241477	chr5	92929573	EZH2: H1-hESC	N/A	RDMR	N/A				N/A	Unclassified_Cell_type_specific	5:92929508-92929574	N_Shore	+	chr5:92930529-92930830	NM_005654	3'UTR	NR2F1	6.51745	4.41666e-08	5.60591e-07	0.330358	0.689004	0.324664	0.494218	0.534092	0.423873	0.553555	0.55406	0.777644	0.685024	0.504594	0.663696	0.506837	0.659452	0.660388	0.726557	0.763164	0.819482	0.886306	0.841118	0.757008	0.881758	0.892727	0.843214	0.808321	0.871086	0.834958	0.889443
cg05335944	chr10	13749010	GATA1: PBDE	N/A	N/A	TRUE				N/A	N/A	N/A	N/A	+	N/A	NM_018027	Body	FRMD4A	6.77184	1.81418e-08	2.57528e-07	0.339703	0.702745	0.180324	0.338118	0.297864	0.390085	0.322828	0.542463	0.70294	0.640701	0.430953	0.603518	0.458128	0.741566	0.77348	0.752677	0.69962	0.860235	0.696971	0.574492	0.693152	0.591545	0.573815	0.783723	0.811551	0.572885	0.742106	0.407002
cg23010629	chr1	18700603	CTCF: A549, BE2_C, Dnd41, Gliobla, GM06990, GM12864, GM12865, GM12872, GM12873, GM12874, GM12875, GM12878, GM12891, GM12892, GM19238, GM19238, GM19240, H1-hESC, HCT-116, HEK293, HeLa-S3, HepG2, K562, MCF-7, NB4, RPTEC, SK-N-SH_RA, WERI-Rb-1; ZNF143: H1-hESC, K562; RAD21: H1-hESC, HepG2, K562	N/A	N/A	TRUE				N/A	N/A	N/A	N_Shelf	+	chr1:18703295-18703496	NM_032880	Body	IGSF21	6.63365	2.94155e-08	3.89921e-07	0.343736	0.695375	0.294978	0.298197	0.227542	0.26649	0.280442	0.394396	0.549474	0.418978	0.399861	0.449207	0.363965	0.668111	0.757154	0.522131	0.413664	0.70518	0.748707	0.654651	0.489481	0.695955	0.772692	0.672022	0.605763	0.635935	0.551246	0.626034
cg25516151	chr8	18413889	N/A	N/A	N/A	TRUE				N/A	N/A	N/A	N/A	-	N/A	NM_206909;NM_015310	Body;Body	PSD3;PSD3	7.55977	1.1646e-09	2.24679e-08	0.360312	0.740762	0.353552	0.320867	0.270671	0.51779	0.345633	0.575478	0.672862	0.721738	0.535642	0.615896	0.720828	0.825463	0.837106	0.865526	0.794476	0.815938	0.696961	0.726458	0.72206	0.520184	0.825786	0.695335	0.687308	0.661786	0.770832	0.66781
cg18290233	chr5	92931173	N/A	N/A	RDMR	N/A				N/A	Unclassified_Cell_type_specific	5:92930898-92931183	S_Shore	-	chr5:92929268-92929489	N/A	N/A	N/A	7.52957	1.29319e-09	2.44867e-08	0.360876	0.739422	0.318951	0.446039	0.448353	0.349672	0.472118	0.585097	0.761935	0.677561	0.544554	0.635815	0.479503	0.700199	0.627531	0.760787	0.75596	0.836927	0.865235	0.681425	0.681066	0.864859	0.795084	0.774402	0.736828	0.820343	0.717064	0.858002
cg12289251	chr10	18689471	ZNF263: HEK293-T-Rex; EP300: GM12878; GATA3: MCF-7, SH-SY5Y; MAZ: GM12878; CHD2: GM12878; GATA2: SH-SY5Y	N/A	N/A	TRUE				N/A	N/A	N/A	N/A	-	N/A	NM_201571;NM_201593;NM_000724;NM_201597;NM_201572;NM_201570;NM_201590;NM_201596;NM_001167945	Body;Body;Body;Body;Body;TSS200;Body;Body;Body	CACNB2;CACNB2;CACNB2;CACNB2;CACNB2;CACNB2;CACNB2;CACNB2;CACNB2	6.58003	3.54836e-08	4.62191e-07	0.364185	0.692455	0.126598	0.158516	0.173181	0.103659	0.34868	0.53109	0.519713	0.570165	0.656023	0.470619	0.495123	0.638685	0.681655	0.727733	0.299076	0.62981	0.595455	0.316016	0.646857	0.582116	0.494161	0.518356	0.53373	0.567701	0.349249	0.725426
cg04209913	chr5	37836246	EZH2: H1-hESC, HUVEC	N/A	N/A	N/A				N/A	N/A	N/A	N_Shore	-	chr5:37836747-37840726	NM_199234;NM_000514;NM_199231	TSS1500;5'UTR;TSS1500	GDNF;GDNF;GDNF	6.51589	4.44087e-08	5.60591e-07	0.368318	0.688917	0.163492	0.296362	0.513729	0.316609	0.322832	0.622907	0.553096	0.635872	0.717954	0.598292	0.621756	0.821808	0.834779	0.848697	0.650261	0.776155	0.742423	0.604726	0.765703	0.741995	0.771113	0.717282	0.570259	0.745922	0.688057	0.781698
cg05214708	chr2	207961006	N/A	N/A	N/A	TRUE				N/A	N/A	N/A	N/A	+	N/A	NM_003709	Body	KLF7	6.97157	9.02655e-09	1.38792e-07	0.368708	0.71301	0.199227	0.27701	0.287823	0.258722	0.304724	0.764705	0.650149	0.710342	0.736861	0.661339	0.483663	0.6067	0.697231	0.786544	0.766101	0.801622	0.498231	0.526915	0.535289	0.562121	0.665892	0.72418	0.639897	0.503727	0.760952	0.483912
cg07546139	chr5	92907553	N/A	N/A	RDMR	TRUE				N/A	Unclassified_Cell_type_specific	5:92906983-92908154	Island	-	chr5:92906239-92908875	NR_015369;NR_021490;NR_021491	TSS1500;Body;Body	NR2F1-AS1 (FLJ42709)	8.64226	2.85157e-11	8.83556e-10	0.374717	0.783434	0.233397	0.349122	0.305273	0.263475	0.375063	0.729326	0.571626	0.625043	0.714836	0.677241	0.828654	0.762344	0.681396	0.873447	0.65262	0.684976	0.689219	0.472032	0.608211	0.732865	0.536219	0.570718	0.625885	0.761062	0.539972	0.810436
cg16787431	chr17	46629350	EZH2: H1-hESC	N/A	N/A	TRUE				N/A	N/A	N/A	N_Shore	-	chr17:46629553-46629816	NM_002146	Body	HOXB3	8.78573	1.75768e-11	5.79751e-10	0.375544	0.788381	0.320767	0.51942	0.664943	0.412614	0.565375	0.552346	0.935607	0.94567	0.699917	0.831655	0.641038	0.904313	0.875708	0.902612	0.840885	0.947767	0.904036	0.920747	0.730747	0.886361	0.926392	0.886333	0.913388	0.89272	0.922375	0.703947
cg11648730	chr5	92907151	N/A	N/A	RDMR	TRUE				N/A	Unclassified_Cell_type_specific	5:92906983-92908154	Island	+	chr5:92906239-92908875	NR_015369;NR_021490;NR_021491	TSS1500;Body;Body	NR2F1-AS1 (FLJ42709)	8.70173	2.33272e-11	7.3391e-10	0.376019	0.785503	0.26912	0.349721	0.383538	0.286654	0.437565	0.825634	0.6679	0.690366	0.82954	0.70733	0.858887	0.809796	0.704584	0.808239	0.718868	0.766527	0.797301	0.521922	0.630012	0.714253	0.694635	0.67559	0.66569	0.87859	0.640996	0.765779
cg19827023	chr15	96957617	N/A	N/A	N/A	N/A				N/A	Unclassified_Cell_type_specific	15:96957537-96957698	N_Shore	-	chr15:96959341-96960531	N/A	N/A	N/A	8.20523	1.26032e-10	3.10525e-09	0.376211	0.767394	0.0944721	0.140263	0.134311	0.127209	0.195037	0.543725	0.364138	0.539645	0.4765	0.437178	0.568271	0.572605	0.671177	0.699763	0.464376	0.601607	0.610174	0.426622	0.529507	0.411106	0.538529	0.660442	0.454166	0.41851	0.474279	0.47104
cg08969950	chr5	92929679	EZH2: H1-hESC	N/A	RDMR	N/A				N/A	N/A	N/A	N_Shore	+	chr5:92930529-92930830	NM_005654	3'UTR	NR2F1	7.48649	1.50171e-09	2.77487e-08	0.37679	0.737496	0.297383	0.481073	0.445472	0.42537	0.484261	0.555075	0.75821	0.662293	0.520184	0.644614	0.502724	0.678162	0.68242	0.763689	0.770686	0.901332	0.867446	0.852258	0.76581	0.849564	0.874395	0.887467	0.876376	0.835536	0.82508	0.872262
cg02539809	chr7	120725046	POLR2A: IMR90, K562; JUN: HUVEC; FOS: MCF10A-Er-Src; CEBPB: HeLa-S3, IMR90	N/A	N/A	TRUE				N/A	N/A	N/A	N/A	-	N/A	NM_001105533;NM_024913	Body;Body	C7orf58;C7orf58	8.45793	5.32549e-11	1.51259e-09	0.378181	0.776851	0.325408	0.351349	0.281685	0.265872	0.336023	0.792745	0.69028	0.708441	0.738126	0.678998	0.849795	0.742633	0.82504	0.699473	0.552624	0.613118	0.758135	0.501523	0.644946	0.709204	0.752436	0.669589	0.690844	0.668733	0.587659	0.737136
cg09798023	chr7	27161624	N/A	N/A	RDMR	N/A				N/A	N/A	N/A	N_Shore	+	chr7:27162087-27162426	NM_153631	5'UTR	HOXA3	6.83424	1.45857e-08	2.10054e-07	0.379259	0.706	0.264421	0.281441	0.274966	0.3081	0.311537	0.51024	0.577284	0.712191	0.46823	0.46457	0.402273	0.383376	0.49989	0.496811	0.699379	0.880364	0.636	0.675342	0.554131	0.674374	0.753218	0.766872	0.699405	0.746992	0.68082	0.699654
cg08123444	chr2	9833101	ZNF263: HEK293-T-Rex; POLR2A: HeLa-S3	TRUE	N/A	TRUE				N/A	N/A	N/A	N/A	+	N/A	N/A	N/A	N/A	7.85228	4.23562e-10	9.41504e-09	0.379766	0.753294	0.109467	0.112128	0.147647	0.0843438	0.14328	0.582366	0.273866	0.486195	0.391399	0.280779	0.593398	0.669247	0.667891	0.645359	0.502694	0.501521	0.412293	0.388851	0.464158	0.49389	0.56202	0.519478	0.547422	0.559072	0.346358	0.43719
cg02458062	chr17	46629678	EZH2: H1-hESC	N/A	N/A	N/A				N/A	N/A	N/A	Island	-	chr17:46629553-46629816	NM_002146	Body	HOXB3	7.7636	5.75212e-10	1.22532e-08	0.380432	0.749578	0.329841	0.491436	0.609271	0.372302	0.488799	0.506016	0.901181	0.929576	0.600091	0.742819	0.578252	0.888542	0.821166	0.768596	0.811718	0.93133	0.907068	0.87468	0.663555	0.870589	0.944759	0.858304	0.872843	0.852979	0.883238	0.628494
cg26709988	chr16	84860918	EP300: SK-N-SH_RA; CEBPB: IMR90; MAX: NB4	N/A	N/A	TRUE				N/A	N/A	N/A	N/A	-	N/A	NM_031476	5'UTR	CRISPLD2	8.41137	6.23883e-11	1.67874e-09	0.380605	0.775147	0.0841886	0.230033	0.197465	0.0876804	0.407846	0.522045	0.45902	0.491288	0.33624	0.608188	0.794185	0.713149	0.608178	0.591668	0.387889	0.635486	0.596024	0.551841	0.712294	0.546237	0.62589	0.669728	0.698535	0.454957	0.517227	0.547274
cg17707140	chr4	111559355	EZH2: H1-hESC, HMEC, HUVEC, NH-A, NHLF	N/A	RDMR	N/A				N/A	N/A	N/A	N_Shore	-	chr4:111560563-111560808	NM_153427;NM_153426	TSS1500;TSS1500	PITX2;PITX2	6.47986	5.03727e-08	6.28123e-07	0.38386	0.686908	0.164782	0.23746	0.175549	0.22346	0.262298	0.394776	0.494976	0.419481	0.467818	0.50782	0.31213	0.682788	0.669323	0.79268	0.469873	0.771554	0.442967	0.559426	0.472869	0.546658	0.61603	0.795952	0.62094	0.587204	0.732843	0.603497
cg23639692	chr7	27175152	N/A	N/A	N/A	TRUE				N/A	N/A	N/A	N_Shelf	+	chr7:27179062-27179511	N/A	N/A	N/A	7.22358	3.7472e-09	6.43951e-08	0.38403	0.725338	0.209798	0.405598	0.249714	0.34351	0.462999	0.577843	0.619834	0.765055	0.581184	0.554187	0.438574	0.53279	0.604492	0.55597	0.765903	0.892696	0.746218	0.595537	0.605422	0.66944	0.814745	0.860057	0.820754	0.616398	0.801455	0.713363
cg14479884	chr7	80267943	PML: GM12878; NFIC: GM12878; IKZF1: GM12878; RELA: GM12878, GM12891, GM18505; FOXM1: GM12878; RUNX3: GM12878; STAT5A: GM12878, POU2F2: GM12891; ATF2: GM12878; MTA3: GM12878; BCL11A: GM12878; SPI1: GM12878, GM12891	N/A	N/A	N/A				low-CpG:80105718-80105955	N/A	N/A	N/A	+	N/A	NM_001001548;NM_000072;NM_001001547;NM_001001548;NM_000072	5'UTR;1stExon;5'UTR;1stExon;5'UTR	CD36;CD36;CD36;CD36;CD36	7.27898	3.08961e-09	5.4691e-08	0.385737	0.727958	0.253153	0.191549	0.26836	0.166275	0.291407	0.633779	0.471072	0.49629	0.588505	0.482419	0.730863	0.769073	0.786643	0.827629	0.690503	0.69236	0.529004	0.523632	0.508021	0.680128	0.616112	0.623467	0.577784	0.656431	0.7031	0.509973
cg20462242	chr1	3227744	N/A	N/A	N/A	N/A				N/A	N/A	N/A	N/A	+	N/A	NM_022114;NM_199454	Body;Body	PRDM16;PRDM16	9.32656	2.89209e-12	1.23215e-10	0.390753	0.805738	0.305247	0.270819	0.432642	0.268702	0.348528	0.746127	0.578594	0.664798	0.725355	0.582884	0.73768	0.665921	0.715953	0.710141	0.680882	0.777213	0.768057	0.616677	0.606469	0.744985	0.886432	0.741109	0.700287	0.766403	0.623847	0.775837
cg21134232	chr7	27155548	EZH2: H1-hESC	N/A	CDMR	N/A				N/A	N/A	N/A	S_Shore	-	chr7:27153187-27153647	NM_153631;NM_030661	5'UTR;5'UTR	HOXA3;HOXA3	6.58916	3.43689e-08	4.5054e-07	0.397136	0.692955	0.123617	0.138319	0.118858	0.15842	0.211756	0.402055	0.422212	0.560494	0.39717	0.351383	0.253678	0.286727	0.37837	0.333413	0.560353	0.804321	0.582055	0.471286	0.406093	0.514501	0.630926	0.720039	0.551489	0.631991	0.540361	0.58787
cg19236493	chr17	46629596	EZH2: H1-hESC	N/A	N/A	N/A				N/A	N/A	N/A	Island	-	chr17:46629553-46629816	NM_002146	Body	HOXB3	6.8879	1.20914e-08	1.77891e-07	0.399657	0.708764	0.220615	0.42706	0.467042	0.240757	0.39468	0.398102	0.810961	0.832311	0.496464	0.673238	0.469531	0.792736	0.709056	0.72468	0.705122	0.855363	0.757927	0.787035	0.510316	0.763126	0.879811	0.79182	0.812156	0.673017	0.793433	0.526289
cg24064594	chr2	127414827	POLR2A: GM12878, GM12891, GM12892, GM15510, GM19193, H1-hESC, IMR90, K562, PBDE, U87; MYC: K562, NB4; JUND: K562; SETDB1: U2OS; BHLHE40: K562; MAX: K562, NB4; CEBPB: IMR90, K562; KAP1: HEK293; RUNX3: GM12878; FOXP2: PFSK-1	TRUE	RDMR	TRUE				N/A	Promoter_Associated	2:127414790-127414870	S_Shore	-	chr2:127413696-127414171	NM_016815;NM_002101	Body;Body	GYPC;GYPC	7.01568	7.738e-09	1.20796e-07	0.400437	0.715217	0.210913	0.0915018	0.0847679	0.120204	0.0958025	0.542611	0.260274	0.426922	0.530122	0.31405	0.526635	0.622624	0.599846	0.580768	0.321405	0.502813	0.685831	0.47444	0.608729	0.665093	0.58271	0.470074	0.586918	0.625696	0.362296	0.518248
cg23704802	chr8	87356638	TVF7L2: HEK293, HeLa-S3, MCF-7, PANC-1; GATA3: MCF-7, T-47D; GATA2: HUVEC; EP300: HepG2; FOXA1: HepG2, T-47D; FOXA2: HepG2	N/A	N/A	N/A				N/A	Promoter_Associated_Cell_type_specific	8:87356232-87357292	S_Shore	-	chr8:87354544-87355446	NM_007013	5'UTR	WWP1	8.55496	3.83173e-11	1.15234e-09	0.402691	0.780348	0.192056	0.185889	0.158733	0.254472	0.165267	0.553727	0.501445	0.431475	0.629259	0.429294	0.460719	0.805836	0.788842	0.711693	0.477391	0.602526	0.497197	0.556819	0.624836	0.719885	0.635593	0.686103	0.560165	0.545772	0.635144	0.65403
cg17242937	chr4	111561114	EZH2: H1-hESC, HUVEC; GATA3: T-47D	N/A	RDMR	N/A				N/A	N/A	N/A	S_Shore	+	chr4:111560563-111560808	N/A	N/A	N/A	6.41047	6.42074e-08	7.90989e-07	0.40913	0.682993	0.0919206	0.131621	0.0970081	0.134437	0.134308	0.231606	0.456104	0.458852	0.382392	0.309651	0.142687	0.388359	0.502955	0.694254	0.437516	0.63209	0.464827	0.563718	0.461846	0.655016	0.614733	0.664823	0.519952	0.511178	0.53478	0.631061
cg18675617	chr2	66807918	N/A	N/A	N/A	N/A				N/A	N/A	N/A	N_Shore	-	chr2:66808568-66809404	N/A	N/A	N/A	7.03735	7.17416e-09	1.14618e-07	0.411305	0.716293	0.304601	0.218077	0.139942	0.214282	0.209976	0.549997	0.40247	0.702558	0.619221	0.313884	0.451627	0.498067	0.460054	0.525143	0.49229	0.762523	0.643908	0.541349	0.671786	0.675695	0.715812	0.73783	0.619123	0.620212	0.657442	0.716502
cg25799073	chr3	111456900	POLR2A: HeLa-S3; EP300: HeLa-S3	N/A	N/A	TRUE	111452843	111460547	0.226	N/A	N/A	N/A	N/A	-	N/A	NM_001134437;NM_153268	5'UTR;Body	PHLDB2;PLCXD2	8.08974	1.87182e-10	4.557e-09	0.414004	0.762898	0.169657	0.110053	0.118752	0.183432	0.180129	0.551972	0.459008	0.459829	0.56037	0.467872	0.660274	0.598554	0.524936	0.505466	0.457141	0.427107	0.747604	0.420645	0.578909	0.654204	0.689575	0.499204	0.486061	0.713158	0.371871	0.704217
cg13722700	chr10	46993502	POLR2A: A549, ECC-1, H1-hESC, HCT-116; EZH2: HUVEC, HMEC, NHEK, NHLF; RBBP5: H1-hESC; SIN3A: H1-hESC	TRUE	N/A	N/A				N/A	Unclassified_Cell_type_specific	10:46992808-46993528	S_Shore	+	chr10:46992447-46993295	NM_014696	TSS200	GPRIN2	9.14044	5.3626e-12	2.03084e-10	0.420197	0.799986	0.140618	0.279909	0.247799	0.16101	0.265387	0.634308	0.51339	0.535652	0.699926	0.573974	0.545436	0.560514	0.694143	0.788182	0.455592	0.667084	0.600871	0.56058	0.689831	0.644447	0.687955	0.596003	0.559177	0.769203	0.517782	0.683344
cg02497558	chr17	46608570	USF2: H1-hESC; POU5F1: H1-hESC	N/A	N/A	TRUE				N/A	N/A	N/A	S_Shore	-	chr17:46607804-46608390	NM_002144	TSS1500	HOXB1	8.99699	8.65328e-12	3.11783e-10	0.42028	0.795397	0.310161	0.363575	0.511725	0.3048	0.382415	0.454622	0.865754	0.890969	0.631194	0.67135	0.470149	0.787281	0.837431	0.854564	0.691797	0.882642	0.818601	0.797351	0.696871	0.86588	0.870765	0.808991	0.785802	0.889601	0.77269	0.673292
cg27539480	chr7	27147084	N/A	N/A	RDMR	N/A				N/A	N/A	N/A	N_Shore	-	chr7:27147589-27148389	NM_153631;NM_153632;NM_030661	3'UTR;3'UTR;3'UTR	HOXA3;HOXA3;HOXA3	6.53426	4.16444e-08	5.35616e-07	0.420547	0.689936	0.277786	0.312064	0.403791	0.312267	0.399758	0.59242	0.515946	0.71399	0.556092	0.42848	0.400456	0.514424	0.588776	0.527901	0.747946	0.850743	0.841506	0.762827	0.747936	0.830561	0.912891	0.880746	0.738027	0.899199	0.774414	0.830396
cg04854226	chr15	96910513	N/A	N/A	N/A	N/A				N/A	N/A	N/A	N_Shore	+	chr15:96911511-96911808	N/A	N/A	N/A	12.642	9.88261e-17	1.12277e-14	0.424786	0.879062	0.235466	0.463112	0.484008	0.323092	0.49889	0.741334	0.70057	0.826144	0.544339	0.839072	0.759902	0.837642	0.859027	0.884226	0.810674	0.867948	0.845839	0.782908	0.787652	0.778908	0.856572	0.878873	0.870862	0.818116	0.861633	0.819073
cg06266189	chr2	233790293	N/A	TRUE	N/A	N/A				N/A	N/A	N/A	N_Shore	+	chr2:233791783-233793922	NM_019850;NM_001114090	Body;Body	NGEF;NGEF	9.97347	3.48904e-13	1.9284e-11	0.432576	0.824085	0.114575	0.185055	0.269034	0.156911	0.214354	0.481474	0.50206	0.547292	0.422163	0.514214	0.441737	0.702021	0.778901	0.66104	0.53087	0.700819	0.575435	0.677592	0.607709	0.667721	0.621416	0.576626	0.618032	0.752547	0.576093	0.626711
cg21266502	chr4	155663225	EZH2: H1-hESC, HUVEC,NHEK, NHLF	N/A	N/A	N/A				N/A	Unclassified_Cell_type_specific	4:155663139-155663377	N_Shore	-	chr4:155663809-155664315	N/A	N/A	N/A	6.70376	2.30182e-08	3.15922e-07	0.438947	0.699142	0.0540276	0.206446	0.0502946	0.27553	0.0423178	0.688092	0.327799	0.462661	0.626833	0.393371	0.672309	0.464286	0.517685	0.299433	0.464417	0.49733	0.763033	0.611065	0.697369	0.677024	0.668729	0.574032	0.564311	0.695627	0.398436	0.712951
cg11284842	chr5	92931817	EZH2: H1-hESC	N/A	N/A	TRUE				N/A	N/A	N/A	S_Shore	-	chr5:92930529-92930830	N/A	N/A	N/A	9.72387	7.84421e-13	3.81938e-11	0.447805	0.817295	0.104317	0.287669	0.251863	0.128726	0.322163	0.627877	0.694446	0.591025	0.563804	0.663004	0.443655	0.639414	0.543615	0.77233	0.640662	0.763253	0.712097	0.428626	0.606295	0.727263	0.623062	0.64964	0.6393	0.743504	0.563065	0.762132
cg22454313	chr1	201722809	N/A	N/A	N/A	TRUE	201710495	201724036	0.539	N/A	N/A	N/A	N/A	-	N/A	NM_001167738;NM_020443	Body;Body	NAV1;NAV1	9.27803	3.39602e-12	1.41509e-10	0.457889	0.80426	0.113604	0.196708	0.147953	0.123173	0.146994	0.687629	0.558717	0.4946	0.652534	0.534811	0.772258	0.620355	0.614503	0.646862	0.45295	0.521433	0.687589	0.564173	0.630321	0.677367	0.617331	0.565803	0.566246	0.738253	0.427814	0.738329
cg08732466	chr1	2982592	N/A	N/A	N/A	N/A				N/A	Unclassified	1:2982175-2982846	N_Shore	+	chr1:2983925-2987962	NR_024371;NR_015440	Body;Body	FLJ42875;FLJ42875	10.9013	1.83714e-14	1.44498e-12	0.464783	0.846518	0.226943	0.231033	0.383098	0.163918	0.311989	0.667756	0.545646	0.658742	0.594039	0.605975	0.733666	0.800946	0.880265	0.887921	0.694951	0.850031	0.672541	0.721512	0.641143	0.843872	0.818962	0.731344	0.717617	0.810227	0.686771	0.621599
cg06668065	chr5	92909069	EZH2: H1-hESC, NHEK	N/A	CDMR	N/A	92908549	92909360	0.012	N/A	N/A	N/A	S_Shore	+	chr5:92906239-92908875	NR_021490;NR_021491	Body;Body	NR2F1-AS1 (FLJ42709)	10.1542	1.95019e-13	1.20852e-11	0.468011	0.828788	0.0775719	0.273483	0.0771409	0.116951	0.242421	0.697173	0.569165	0.594314	0.671912	0.623511	0.630664	0.729377	0.6823	0.825064	0.59003	0.74439	0.639004	0.421931	0.593767	0.698428	0.596155	0.588015	0.609981	0.682396	0.498694	0.726121
cg27441486	chr1	201708522	POLR2A: MCF-7	TRUE	N/A	N/A				N/A	Unclassified	1:201708499-201709938	N_Shore	+	chr1:201708787-201709429	NM_001167738;NM_020443	TSS1500;Body	NAV1;NAV1	9.22631	4.03131e-12	1.61648e-10	0.480908	0.802668	0.0889942	0.0803965	0.0910954	0.11984	0.107207	0.642627	0.406449	0.443121	0.657831	0.431252	0.7255	0.549631	0.651638	0.742601	0.362674	0.598021	0.578059	0.526312	0.655624	0.682469	0.638332	0.604346	0.617115	0.75511	0.421693	0.713351
cg01058902	chr1	201707751	N/A	N/A	N/A	TRUE				N/A	N/A	N/A	N_Shore	-	chr1:201708787-201709429	NM_001167738;NM_020443	TSS1500;Body	NAV1;NAV1	25.5668	3.18353e-29	1.34897e-26	0.494255	0.965878	0.355518	0.41604	0.377961	0.371931	0.496254	0.924979	0.789261	0.808823	0.928349	0.856801	0.930209	0.921591	0.934001	0.921667	0.811641	0.887107	0.903106	0.910209	0.879386	0.914949	0.936071	0.912428	0.883082	0.935124	0.903032	0.911125
cg14780255	chr1	201720358	STAT3: MCF10A-Er-Src; FOS: HUVEC, MCF10A-Er-Src; GATA2: HUVEC; JUN: HUVEC; MYC: MCF10A-Er-Src; CEBPB: HeLa-S3, IMR90	N/A	N/A	TRUE	201710495	201724036	0.539	N/A	N/A	N/A	N/A	+	N/A	NM_001167738;NM_020443	Body;Body	NAV1;NAV1	11.2923	5.4918e-15	4.67947e-13	0.507962	0.8548	0.270224	0.298973	0.322677	0.273665	0.308898	0.844194	0.623617	0.67879	0.837705	0.633983	0.821227	0.820654	0.895158	0.868676	0.508759	0.827879	0.86814	0.796664	0.838149	0.890719	0.896659	0.773962	0.700733	0.895107	0.728375	0.88592
cg04541368	chr5	92909429	EZH2: H1-hESC, NHEK	N/A	CDMR	TRUE				N/A	N/A	N/A	S_Shore	+	chr5:92906239-92908875	NR_021490;NR_021491	Body;Body	NR2F1-AS1 (FLJ42709)	13.7255	4.64595e-18	7.30843e-16	0.511224	0.894612	0.160057	0.388952	0.289716	0.199121	0.452969	0.874603	0.732006	0.713929	0.841512	0.841047	0.857719	0.887037	0.806343	0.889311	0.796723	0.847865	0.852542	0.674711	0.715484	0.815072	0.780831	0.761173	0.789791	0.877702	0.792471	0.862393
cg10171357	chr15	96910540	N/A	N/A	N/A	N/A				N/A	N/A	N/A	N_Shore	-	chr15:96911511-96911808	N/A	N/A	N/A	12.6682	9.162e-17	1.10213e-14	0.539376	0.879475	0.14024	0.329393	0.356885	0.151883	0.38264	0.656743	0.643531	0.738407	0.469991	0.751946	0.683841	0.792913	0.808396	0.865208	0.749573	0.85836	0.860719	0.855411	0.779088	0.829503	0.882057	0.877564	0.84455	0.837512	0.827721	0.846837
[truncated: 23 more columns]

## Sheet: Key_450K_data
Suppl. Table 2: Methylation values of Infinium HumanMethylation450 BeadChip (450K) array analysis.
Infinium MethylationEPIC Manifest Column Headings	Detailed descriptions of the Infinium MethylationEPIC Array manifest file column headings (cited from Ilumina Infinium Methylation data sheet, version Oct 13 2014)
TargetID	Unique identifier from the Illumina CG database
CHR	Chromosomal coordinates of the CpG (hg19)
MAPINFO	Chromosomal coordinates of the CpG (hg19)
TFBS	Overlap with "Transcription Factor ChIP-seq (161 factors) from ENCODE with Factorbook Motifs": regions of transcription factor binding sites (TFBS) derived from a large collection of ChIP-seq experiments performed by the ENCODE project, together with DNA binding motifs identified within these regions by the ENCODE Factorbook repository. Only TFBS with Cluster Scores (out of 1000) > 300 are listed…
DHS	DNase I Hypersensitivity Site (experimentally determined by the ENCODE project)
DMR	Differentially methylated regions (CDMR = Cancer-specific Differentially Methylated Region, RDMR = Reprogramming-specific Differentially Methylated Region)
ENHANCER	Predicted enhancer elements as annotated in the original 450K design (determined by the ENCODE Consortium using informatics and the original 450K consortia members) are marked “True”
Heart_ENHANCER_Dickel_start	Chromosomal start_coordinates (hg19) of putative human heart enhancers identified by integrative analysis by Dickel et al. 2016 (PMID: 27703156)
Heart_ENHANCER_Dickel_end	Chromosomal end_coordinates (hg19) of putative human heart enhancers identified by integrative analysis by Dickel et al. 2016 (PMID: 27703156)
Heart_ENHANCER_Dickel_score	Confidence score of predicted heart enhancers identified by integrative analysis by Dickel et al. 2016 (PMID: 27703156), scale from 0 (weakest evidence) to 1 (strongest evidence), score corresponds to 'score_All' of Supplementary Data 2 of Dickel et al. 2016
PHANTOM	Classifications from the FANTOM (Functional Annotation of the Mammalian Genome) consortium as a low- or high-CpG density region associated with FANTOM 4 promoters
REGULATORY_FEATURE_GROUP	Description of the regulatory feature referenced in “Regulatory_Feature_Name” as provided by the Methylation Consortium
REGULATORY_FEATURE_NAME	Chromosomal map coordinates of the regulatory feature (determined by the ENCODE Consortium using informatics).
RELATION_TO_UCSC_CPG_ISLAND	The location of the CpG relative to the CpG island. Shore = 0–2 kb from island (Shelf = 2–4 kb from island, N = upstream (5’) of CpG island, S = downstream (3’) of CpG island)
Strand	The Forward (F) or Reverse (R) designation of the Design Strand. *Note: in methylation manifest files, the Forward Strand = the genomic Plus (+) Strand and the Reverse Strand = the genomic Minus (-) Strand. In this context, Forward and Reverse ARE NOT EQUIVALENT to the Forward and Reverse Strand designations originating from dbSNP or as given in Infinium Genotyping manifests
UCSC_CPG_ISLANDS_NAME	Chromosomal coordinates of the CpG Island from UCSC
UCSC_REFGENE_ACCESSION	The UCSC accession number(s) of the target transcript(s). Accession numbers are given in the same order as the target gene transcripts
UCSC_REFGENE_GROUP	Gene region feature category describing the CpG position, from UCSC. Features listed in the same order as the target gene transcripts. TSS200 = 0–200 bases upstream of the transcriptional start site (TSS) (TSS1500 = 200–1500 bases upstream of the TSS; 5'UTR = Within the 5' untranslated region, between the TSS and the ATG start site; Body = Between the ATG and stop codon; irrespective of the prese…
UCSC_REFGENE_NAME	Target gene name(s), from the UCSC database. *Note: multiple listings of the same gene name indicate splice variants
t-Statistic	t-statistics from t-test analysis using OMICS explorer (version 2.3, Qlucore) software
p-value	p-value from t-test analysis using OMICS explorer (version 2.3, Qlucore) software
q-value	q-value from t-test analysis using OMICS explorer (version 2.3, Qlucore) software
Difference	delta-beta (Δβ) methylation difference from t-test analysis using OMICS explorer (version 2.3, Qlucore) software
R-statistic	R-statistic from t-test analysis using OMICS explorer (version 2.3, Qlucore) software

## Sheet: Reactome_78genes
Pathway identifier	Pathway name	#Entities found	#Entities total	Entities ratio	Entities pValue	Entities FDR	#Reactions found	#Reactions total	Reactions ratio	Species identifier	Species name	Submitted entities found	Mapped entities	Found reaction identifiers
R-HSA-5619507	Activation of HOX genes during differentiation	9	116	0.00825094	1.43993e-07	3.16784e-05	16	43	0.00358812	9606	Homo sapiens	HOXA3;HOXB3;HOXB1		R-HSA-5617457;R-HSA-5621010;R-HSA-5617661;R-HSA-6810158;R-HSA-5617668;R-HSA-6810161;R-HSA-5617676;R-HSA-5617452;R-HSA-5693644;R-HSA-5617454;R-HSA-5617486;R-HSA-5617641;R-HSA-5617672;R-HSA-5617643;R-HSA-5617483;R-HSA-5621002
R-HSA-5617472	Activation of anterior HOX genes in hindbrain development during early embryogenesis	9	116	0.00825094	1.43993e-07	3.16784e-05	16	43	0.00358812	9606	Homo sapiens	HOXA3;HOXB3;HOXB1		R-HSA-5617457;R-HSA-5621010;R-HSA-5617661;R-HSA-6810158;R-HSA-5617668;R-HSA-6810161;R-HSA-5617676;R-HSA-5617452;R-HSA-5693644;R-HSA-5617454;R-HSA-5617486;R-HSA-5617641;R-HSA-5617672;R-HSA-5617643;R-HSA-5617483;R-HSA-5621002
R-HSA-8851708	Signaling by FGFR2 IIIa TM	5	24	0.00170709	8.62649e-07	0.000126809	2	2	0.000166889	9606	Homo sapiens	FGFR2		R-HSA-8851710;R-HSA-8853320
R-HSA-1839126	FGFR2 mutant receptor activation	6	49	0.00348531	1.43392e-06	0.000157731	17	18	0.001502	9606	Homo sapiens	FGFR2		R-HSA-8853319;R-HSA-2029983;R-HSA-8853313;R-HSA-2033490;R-HSA-8853320;R-HSA-2077424;R-HSA-2033488;R-HSA-2033486;R-HSA-2029992;R-HSA-2033479;R-HSA-8851710;R-HSA-2029988;R-HSA-2029989;R-HSA-2033474;R-HSA-2067713;R-HSA-2029984;R-HSA-2033472
R-HSA-1226099	Signaling by FGFR in disease	7	93	0.00661498	4.53138e-06	0.000398762	28	106	0.00884513	9606	Homo sapiens	STAT3;FGFR2		R-HSA-8853319;R-HSA-2029983;R-HSA-8853313;R-HSA-5654748;R-HSA-5655323;R-HSA-2033490;R-HSA-5655320;R-HSA-8853320;R-HSA-2033488;R-HSA-2033486;R-HSA-5655301;R-HSA-5655233;R-HSA-2033479;R-HSA-1888198;R-HSA-5655245;R-HSA-2033474;R-HSA-2067713;R-HSA-5655241;R-HSA-2033472;R-HSA-2077424;R-HSA-5655268;R-HSA-2029992;R-HSA-5655343;R-HSA-8851710;R-HSA-2029988;R-HSA-2029989;R-HSA-5655339;R-HSA-2029984
R-HSA-5655253	Signaling by FGFR2 in disease	6	63	0.00448112	5.98965e-06	0.000437245	27	28	0.00233645	9606	Homo sapiens	FGFR2		R-HSA-8853319;R-HSA-2029983;R-HSA-8853313;R-HSA-5654748;R-HSA-5655323;R-HSA-2033490;R-HSA-5655320;R-HSA-8853320;R-HSA-2033488;R-HSA-2033486;R-HSA-5655301;R-HSA-5655233;R-HSA-2033479;R-HSA-5655245;R-HSA-2033474;R-HSA-2067713;R-HSA-5655241;R-HSA-2033472;R-HSA-2077424;R-HSA-5655268;R-HSA-2029992;R-HSA-5655343;R-HSA-8851710;R-HSA-2029988;R-HSA-2029989;R-HSA-5655339;R-HSA-2029984
R-HSA-5654221	Phospholipase C-mediated cascade; FGFR2	4	25	0.00177822	3.1606e-05	0.00199118	3	3	0.000250334	9606	Homo sapiens	FGFR2		R-HSA-5654147;R-HSA-5654159;R-HSA-5654157
R-HSA-190241	FGFR2 ligand binding and activation	4	26	0.00184935	3.67782e-05	0.0020228	4	5	0.000417223	9606	Homo sapiens	FGFR2		R-HSA-190258;R-HSA-190260;R-HSA-190408;R-HSA-190413
R-HSA-1266738	Developmental Biology	21	1177	0.0837186	5.27376e-05	0.00258414	67	484	0.0403872	9606	Homo sapiens	EPHA4;STAT3;VAV2;CACNB2;GDNF;TUBB1;HOXA3;HOXB3;HOXB1;CD36;6129;ARHGEF7;NGEF		R-HSA-525833;R-HSA-3928633;R-HSA-8853762;R-HSA-445071;R-HSA-8853774;R-HSA-3928625;R-HSA-8855564;R-HSA-3928631;R-HSA-560517;R-HSA-445064;R-HSA-2895778;R-HSA-3928628;R-HSA-480520;R-HSA-445077;R-HSA-8853789;R-HSA-5693644;R-HSA-445085;R-HSA-5617486;R-HSA-5617483;R-HSA-3928602;R-HSA-3928607;R-HSA-452515;R-HSA-8853793;R-HSA-3928604;R-HSA-8853792;R-HSA-5617661;R-HSA-3928597;R-HSA-4093327;R-HSA-2972956;R…
R-HSA-5654695	PI-3K cascade:FGFR2	4	31	0.00220499	7.23742e-05	0.00318447	6	7	0.000584112	9606	Homo sapiens	FGFR2		R-HSA-5654614;R-HSA-5654612;R-HSA-5654622;R-HSA-5654620;R-HSA-5654701;R-HSA-5654697
R-HSA-5654699	SHC-mediated cascade:FGFR2	4	32	0.00227612	8.17385e-05	0.00326954	4	4	0.000333778	9606	Homo sapiens	FGFR2		R-HSA-5654406;R-HSA-5654407;R-HSA-5654404;R-HSA-5654402
R-HSA-5654700	FRS-mediated FGFR2 signaling	4	33	0.00234725	9.19543e-05	0.00331036	9	9	0.000751001	9606	Homo sapiens	FGFR2		R-HSA-5654615;R-HSA-5654608;R-HSA-5654607;R-HSA-5654399;R-HSA-8941618;R-HSA-5654605;R-HSA-5654397;R-HSA-5654618;R-HSA-5654603
R-HSA-5654696	Downstream signaling of activated FGFR2	4	41	0.00291628	0.000209983	0.00650948	22	23	0.00191923	9606	Homo sapiens	FGFR2		R-HSA-5654614;R-HSA-5654615;R-HSA-5654612;R-HSA-5654608;R-HSA-5654622;R-HSA-5654399;R-HSA-5654620;R-HSA-5654397;R-HSA-5654618;R-HSA-5654406;R-HSA-5654407;R-HSA-5654404;R-HSA-5654402;R-HSA-5654147;R-HSA-5654607;R-HSA-5654159;R-HSA-8941618;R-HSA-5654701;R-HSA-5654605;R-HSA-5654157;R-HSA-5654603;R-HSA-5654697
R-HSA-5654727	Negative regulation of FGFR2 signaling	4	41	0.00291628	0.000209983	0.00650948	3	14	0.00116822	9606	Homo sapiens	FGFR2		R-HSA-5654677;R-HSA-5654562;R-HSA-5654729
R-HSA-416482	G alpha (12/13) signalling events	5	85	0.00604595	0.000344079	0.00997828	5	14	0.00116822	9606	Homo sapiens	ARHGEF10;ARHGEF7;GNG11;NGEF;VAV2		R-HSA-751019;R-HSA-751039;R-HSA-751027;R-HSA-419166;R-HSA-751029
R-HSA-8866906	TFAP2 (AP-2) family regulates transcription of other transcription factors	2	5	0.000355644	0.000587661	0.0158668	2	2	0.000166889	9606	Homo sapiens	PITX2		R-HSA-8864718;R-HSA-8864729
R-HSA-109704	PI3K Cascade	4	58	0.00412547	0.000768432	0.0184424	1	6	0.000500668	9606	Homo sapiens	FGFR2		R-HSA-109699
R-HSA-193648	NRAGE signals death through JNK	4	63	0.00448112	0.00104175	0.0230629	1	7	0.000584112	9606	Homo sapiens	ARHGEF10;ARHGEF7;NGEF;VAV2		R-HSA-205039
R-HSA-112399	IRS-mediated signalling	4	64	0.00455224	0.00110363	0.0230629	1	9	0.000751001	9606	Homo sapiens	FGFR2		R-HSA-109699
R-HSA-2033519	Activated point mutants of FGFR2	3	29	0.00206274	0.00115315	0.0230629	9	10	0.000834446	9606	Homo sapiens	FGFR2		R-HSA-2033486;R-HSA-2029983;R-HSA-2033479;R-HSA-2033490;R-HSA-2033474;R-HSA-2029984;R-HSA-2077424;R-HSA-2033488;R-HSA-2033472
R-HSA-2428928	IRS-related events triggered by IGF1R	4	68	0.00483676	0.00137706	0.0261642	1	12	0.00100134	9606	Homo sapiens	FGFR2		R-HSA-109699
R-HSA-2428924	IGF1R signaling cascade	4	71	0.00505015	0.00161089	0.0271138	1	17	0.00141856	9606	Homo sapiens	FGFR2		R-HSA-109699
R-HSA-74751	Insulin receptor signalling cascade	4	71	0.00505015	0.00161089	0.0271138	1	25	0.00208611	9606	Homo sapiens	FGFR2		R-HSA-109699
R-HSA-2404192	Signaling by Type 1 Insulin-like Growth Factor 1 Receptor (IGF1R)	4	72	0.00512127	0.00169461	0.0271138	1	19	0.00158545	9606	Homo sapiens	FGFR2		R-HSA-109699
R-HSA-2023837	Signaling by FGFR2 amplification mutants	2	9	0.000640159	0.00186979	0.0299166	4	4	0.000333778	9606	Homo sapiens	FGFR2		R-HSA-2029992;R-HSA-2029988;R-HSA-2029989;R-HSA-2067713
R-HSA-204998	Cell death signalling via NRAGE, NRIF and NADE	4	80	0.00569031	0.00247608	0.0371412	1	17	0.00141856	9606	Homo sapiens	ARHGEF10;ARHGEF7;NGEF;VAV2		R-HSA-205039
R-HSA-5654738	Signaling by FGFR2	4	87	0.00618821	0.00333781	0.0500671	29	46	0.00383845	9606	Homo sapiens	FGFR2		R-HSA-5654614;R-HSA-5654615;R-HSA-5654612;R-HSA-5654677;R-HSA-5654608;R-HSA-5654622;R-HSA-190408;R-HSA-5654620;R-HSA-5654618;R-HSA-190413;R-HSA-5654406;R-HSA-5654407;R-HSA-5654404;R-HSA-5654402;R-HSA-5654147;R-HSA-5654607;R-HSA-5654159;R-HSA-5654605;R-HSA-5654157;R-HSA-5654603;R-HSA-5654729;R-HSA-5654399;R-HSA-5654397;R-HSA-190258;R-HSA-5654562;R-HSA-190260;R-HSA-8941618;R-HSA-5654701;R-HSA-56546…
R-HSA-190377	FGFR2b ligand binding and activation	2	14	0.000995803	0.00442321	0.0619249	2	3	0.000250334	9606	Homo sapiens	FGFR2		R-HSA-190260;R-HSA-190408
R-HSA-74752	Signaling by Insulin receptor	4	96	0.00682837	0.00471958	0.0660741	1	34	0.00283712	9606	Homo sapiens	FGFR2		R-HSA-109699
R-HSA-390466	Chaperonin-mediated protein folding	4	100	0.00711288	0.00544114	0.0699376	7	19	0.00158545	9606	Homo sapiens	20398;TUBB1;STAT3;GNG11		R-HSA-390470;R-HSA-6814418;R-HSA-8850560;R-HSA-389970;R-HSA-389954;R-HSA-389980;R-HSA-389961
R-HSA-2682334	EPH-Ephrin signaling	4	101	0.00718401	0.00563242	0.0699376	19	56	0.0046729	9606	Homo sapiens	EPHA4;ARHGEF7;NGEF;VAV2		R-HSA-3928602;R-HSA-3928633;R-HSA-3928607;R-HSA-3928604;R-HSA-3928625;R-HSA-3928631;R-HSA-3928597;R-HSA-3928628;R-HSA-3928660;R-HSA-3928651;R-HSA-4093327;R-HSA-3928584;R-HSA-3928648;R-HSA-3928591;R-HSA-3928642;R-HSA-3928578;R-HSA-3928641;R-HSA-3928640;R-HSA-3928646
R-HSA-2219530	Constitutive Signaling by Aberrant PI3K in Cancer	4	102	0.00725514	0.00582813	0.0699376	1	2	0.000166889	9606	Homo sapiens	FGFR2		R-HSA-2400009
R-HSA-190375	FGFR2c ligand binding and activation	2	17	0.00120919	0.00643422	0.0732196	2	2	0.000166889	9606	Homo sapiens	FGFR2		R-HSA-190258;R-HSA-190413
R-HSA-391251	Protein folding	4	106	0.00753965	0.00665633	0.0732196	13	28	0.00233645	9606	Homo sapiens	20398;TUBB1;STAT3;GNG11		R-HSA-389956;R-HSA-390470;R-HSA-389955;R-HSA-8850560;R-HSA-389954;R-HSA-389964;R-HSA-389961;R-HSA-389974;R-HSA-389969;R-HSA-6814418;R-HSA-389970;R-HSA-389980;R-HSA-389976
R-HSA-190236	Signaling by FGFR	4	106	0.00753965	0.00665633	0.0732196	29	142	0.0118491	9606	Homo sapiens	FGFR2		R-HSA-5654614;R-HSA-5654615;R-HSA-5654612;R-HSA-5654677;R-HSA-5654608;R-HSA-5654622;R-HSA-190408;R-HSA-5654620;R-HSA-5654618;R-HSA-190413;R-HSA-5654406;R-HSA-5654407;R-HSA-5654404;R-HSA-5654402;R-HSA-5654147;R-HSA-5654607;R-HSA-5654159;R-HSA-5654605;R-HSA-5654157;R-HSA-5654603;R-HSA-5654729;R-HSA-5654399;R-HSA-5654397;R-HSA-190258;R-HSA-5654562;R-HSA-190260;R-HSA-8941618;R-HSA-5654701;R-HSA-56546…
R-HSA-445355	Smooth Muscle Contraction	3	55	0.00391208	0.00690642	0.0759707	6	11	0.000917891	9606	Homo sapiens	ACTA2;CALD1;MYLK		R-HSA-445700;R-HSA-445813;R-HSA-445797;R-HSA-445699;R-HSA-445704;R-HSA-445705
R-HSA-193704	p75 NTR receptor-mediated signalling	4	108	0.00768191	0.00709824	0.0780806	1	50	0.00417223	9606	Homo sapiens	ARHGEF10;ARHGEF7;NGEF;VAV2		R-HSA-205039
R-HSA-2032785	YAP1- and WWTR1 (TAZ)-stimulated gene expression	2	18	0.00128032	0.00718099	0.0789909	5	9	0.000751001	9606	Homo sapiens	TBX5;TEAD2		R-HSA-2032781;R-HSA-2032794;R-HSA-1989766;R-HSA-8871260;R-HSA-2032800
R-HSA-3000471	Scavenging by Class B Receptors	2	21	0.00149371	0.00964289	0.0964289	4	5	0.000417223	9606	Homo sapiens	SCARB1;CD36		R-HSA-2187264;R-HSA-2512800;R-HSA-2247512;R-HSA-2197646
R-HSA-2892247	POU5F1 (OCT4), SOX2, NANOG activate genes related to proliferation	2	21	0.00149371	0.00964289	0.0964289	2	16	0.00133511	9606	Homo sapiens	STAT3		R-HSA-2972956;R-HSA-452515
R-HSA-6811436	COPI-independent Golgi-to-ER retrograde traffic	3	63	0.00448112	0.00997437	0.0997437	3	7	0.000584112	9606	Homo sapiens	2512;GALNT2;TUBB1		R-HSA-8849350;R-HSA-8849348;R-HSA-8849353
R-HSA-6811558	PI5P, PP2A and IER3 Regulate PI3K/AKT Signaling	4	125	0.0088911	0.0116532	0.113299	1	7	0.000584112	9606	Homo sapiens	FGFR2		R-HSA-2316434
R-HSA-5673001	RAF/MAP kinase cascade	6	274	0.0194893	0.0125887	0.113299	1	39	0.00325434	9606	Homo sapiens	DLG2;GDNF;FGFR2		R-HSA-5672965
R-HSA-5684996	MAPK1/MAPK3 signaling	6	281	0.0199872	0.0140941	0.118008	1	46	0.00383845	9606	Homo sapiens	DLG2;GDNF;FGFR2		R-HSA-5672965
R-HSA-199418	Negative regulation of the PI3K/AKT network	4	133	0.00946013	0.0143242	0.118008	1	10	0.000834446	9606	Homo sapiens	FGFR2		R-HSA-2316434
R-HSA-2219528	PI3K/AKT Signaling in Cancer	4	133	0.00946013	0.0143242	0.118008	1	21	0.00175234	9606	Homo sapiens	FGFR2		R-HSA-2400009
R-HSA-9013695	NOTCH4 Intracellular Domain Regulates Transcription	2	26	0.00184935	0.0144528	0.118008	1	9	0.000751001	9606	Homo sapiens	ACTA2		R-HSA-9604664
R-HSA-194315	Signaling by Rho GTPases	8	457	0.0325059	0.014751	0.118008	8	117	0.00976302	9606	Homo sapiens	ARHGEF10;2512;TUBB1;ARHGEF7;NGEF;MAD1L1;MYLK;VAV2		R-HSA-445797;R-HSA-194913;R-HSA-5668978;R-HSA-5666160;R-HSA-5666129;R-HSA-5668984;R-HSA-5666169;R-HSA-5672329
R-HSA-194840	Rho GTPase cycle	4	144	0.0102425	0.0185875	0.1487	1	5	0.000417223	9606	Homo sapiens	ARHGEF10;ARHGEF7;NGEF;VAV2		R-HSA-194913
R-HSA-8853333	Signaling by FGFR2 fusions	1	3	0.000213386	0.0206969	0.164689	2	2	0.000166889	9606	Homo sapiens	FGFR2		R-HSA-8853319;R-HSA-8853313
R-HSA-5663202	Diseases of signal transduction	8	488	0.0347109	0.0209588	0.164689	30	297	0.024783	9606	Homo sapiens	STAT3;FGFR2;STRA6		R-HSA-8853319;R-HSA-2029983;R-HSA-8853313;R-HSA-5654748;R-HSA-5655323;R-HSA-2033490;R-HSA-5655320;R-HSA-8853320;R-HSA-2033488;R-HSA-2033486;R-HSA-5655301;R-HSA-5655233;R-HSA-2033479;R-HSA-1888198;R-HSA-5655245;R-HSA-2033474;R-HSA-2067713;R-HSA-5655241;R-HSA-2033472;R-HSA-2453818;R-HSA-2400009;R-HSA-2077424;R-HSA-5655268;R-HSA-2029992;R-HSA-5655343;R-HSA-8851710;R-HSA-2029988;R-HSA-2029989;R-HSA-5…
R-HSA-400042	Adrenaline,noradrenaline inhibits insulin secretion	2	32	0.00227612	0.021312	0.164689	4	6	0.000500668	9606	Homo sapiens	CACNB2;GNG11		R-HSA-400037;R-HSA-400097;R-HSA-400046;R-HSA-400092
R-HSA-3928663	EPHA-mediated growth cone collapse	2	33	0.00234725	0.0225636	0.164689	3	4	0.000333778	9606	Homo sapiens	EPHA4;NGEF		R-HSA-3928651;R-HSA-3928602;R-HSA-3928648
R-HSA-397014	Muscle contraction	5	232	0.0165019	0.023527	0.164689	8	41	0.00342123	9606	Homo sapiens	ACTA2;CACNB2;CALD1;TBX5;MYLK		R-HSA-445700;R-HSA-445813;R-HSA-445797;R-HSA-445699;R-HSA-5577213;R-HSA-445704;R-HSA-2032800;R-HSA-445705
R-HSA-73887	Death Receptor Signalling	4	157	0.0111672	0.0245487	0.171841	1	90	0.00751001	9606	Homo sapiens	ARHGEF10;ARHGEF7;NGEF;VAV2		R-HSA-205039
R-HSA-5683057	MAPK family signaling cascades	6	332	0.0236148	0.0290064	0.203045	1	86	0.00717623	9606	Homo sapiens	DLG2;GDNF;FGFR2		R-HSA-5672965
R-HSA-438064	Post NMDA receptor activation events	3	95	0.00675724	0.0291926	0.204348	8	39	0.00325434	9606	Homo sapiens	DLG2;TUBB1;ARHGEF7		R-HSA-445367;R-HSA-9619542;R-HSA-9619783;R-HSA-9612085;R-HSA-9619803;R-HSA-442732;R-HSA-9618750;R-HSA-442760
R-HSA-9006934	Signaling by Receptor Tyrosine Kinases	8	521	0.0370581	0.0294117	0.205552	53	633	0.0528204	9606	Homo sapiens	STAT3;WWP1;ARHGEF7;FGFR2;VAV2		R-HSA-5654614;R-HSA-5654615;R-HSA-109699;R-HSA-5654612;R-HSA-5654608;R-HSA-5654622;R-HSA-5654620;R-HSA-5654618;R-HSA-5654607;R-HSA-5654605;R-HSA-5654603;R-HSA-5654729;R-HSA-1253300;R-HSA-5654399;R-HSA-8951586;R-HSA-1470012;R-HSA-5654397;R-HSA-1470010;R-HSA-183084;R-HSA-8875817;R-HSA-1470009;R-HSA-8875816;R-HSA-190258;R-HSA-1253282;R-HSA-183094;R-HSA-190260;R-HSA-8941618;R-HSA-5654677;R-HSA-190408…
R-HSA-112315	Transmission across Chemical Synapses	6	338	0.0240415	0.0312581	0.205552	18	133	0.0110981	9606	Homo sapiens	CACNB2;DLG2;DNAJC5;TUBB1;ARHGEF7;GNG11		R-HSA-888589;R-HSA-432164;R-HSA-9619542;R-HSA-432162;R-HSA-9612085;R-HSA-9619803;R-HSA-500717;R-HSA-442732;R-HSA-432172;R-HSA-9618750;R-HSA-442760;R-HSA-445367;R-HSA-438037;R-HSA-9619783;R-HSA-210420;R-HSA-9614185;R-HSA-9617326;R-HSA-917744
R-HSA-390471	Association of TriC/CCT with target proteins during biosynthesis	2	40	0.00284515	0.0321313	0.205552	1	2	0.000166889	9606	Homo sapiens	20398;STAT3		R-HSA-390470
R-HSA-8875791	MET activates STAT3	1	5	0.000355644	0.0342587	0.205552	4	4	0.000333778	9606	Homo sapiens	STAT3		R-HSA-2730595;R-HSA-8875817;R-HSA-2730599;R-HSA-8875816
R-HSA-198745	Signalling to STAT3	1	5	0.000355644	0.0342587	0.205552	1	1	8.34446e-05	9606	Homo sapiens	STAT3		R-HSA-198732
R-HSA-442755	Activation of NMDA receptors and postsynaptic events	3	103	0.00732627	0.0357715	0.214629	14	48	0.00400534	9606	Homo sapiens	DLG2;TUBB1;ARHGEF7		R-HSA-432164;R-HSA-9619542;R-HSA-432162;R-HSA-9612085;R-HSA-9619803;R-HSA-442732;R-HSA-432172;R-HSA-9618750;R-HSA-442760;R-HSA-445367;R-HSA-438037;R-HSA-9619783;R-HSA-9614185;R-HSA-9617326
R-HSA-419037	NCAM1 interactions	2	44	0.00312967	0.0381927	0.229156	2	10	0.000834446	9606	Homo sapiens	CACNB2;GDNF		R-HSA-525833;R-HSA-375144
R-HSA-140834	Extrinsic Pathway of Fibrin Clot Formation	1	6	0.000426773	0.0409698	0.245819	4	8	0.000667557	9606	Homo sapiens	F10		R-HSA-140736;R-HSA-140769;R-HSA-140825;R-HSA-140777
R-HSA-8849474	PTK6 Activates STAT3	1	7	0.000497902	0.0476346	0.269613	6	9	0.000751001	9606	Homo sapiens	STAT3		R-HSA-8848087;R-HSA-8848150;R-HSA-8848178;R-HSA-2730595;R-HSA-8848124;R-HSA-2730599
R-HSA-422475	Axon guidance	8	583	0.0414681	0.0511696	0.269613	46	297	0.024783	9606	Homo sapiens	CACNB2;EPHA4;GDNF;TUBB1;6129;ARHGEF7;NGEF;VAV2		R-HSA-525833;R-HSA-3928633;R-HSA-8854981;R-HSA-8855747;R-HSA-8853762;R-HSA-8855617;R-HSA-445071;R-HSA-8853774;R-HSA-3928625;R-HSA-8855564;R-HSA-3928631;R-HSA-445064;R-HSA-3928628;R-HSA-445077;R-HSA-8855508;R-HSA-8853789;R-HSA-9014610;R-HSA-445085;R-HSA-3928602;R-HSA-8853734;R-HSA-3928607;R-HSA-8853793;R-HSA-3928604;R-HSA-8853792;R-HSA-8855915;R-HSA-375144;R-HSA-3928597;R-HSA-8853737;R-HSA-3928660…
R-HSA-8864260	Transcriptional regulation by the AP-2 (TFAP2) family of transcription factors	2	52	0.0036987	0.0514836	0.269613	2	44	0.00367156	9606	Homo sapiens	PITX2		R-HSA-8864718;R-HSA-8864729
R-HSA-3928665	EPH-ephrin mediated repulsion of cells	2	55	0.00391208	0.0568363	0.269613	6	9	0.000751001	9606	Homo sapiens	EPHA4;VAV2		R-HSA-4093327;R-HSA-3928607;R-HSA-3928604;R-HSA-3928642;R-HSA-3928628;R-HSA-3928660
R-HSA-452723	Transcriptional regulation of pluripotent stem cells	2	57	0.00405434	0.0605082	0.269613	4	35	0.00292056	9606	Homo sapiens	STAT3		R-HSA-2972956;R-HSA-452515;R-HSA-2895778;R-HSA-480520
R-HSA-8951671	RUNX3 regulates YAP1-mediated transcription	1	9	0.000640159	0.0608271	0.269613	3	3	0.000250334	9606	Homo sapiens	TEAD2		R-HSA-8951676;R-HSA-8951695;R-HSA-1989766
R-HSA-8964011	HDL clearance	1	9	0.000640159	0.0608271	0.269613	2	5	0.000417223	9606	Homo sapiens	SCARB1		R-HSA-349637;R-HSA-349638
R-HSA-164944	Nef and signal transduction	1	9	0.000640159	0.0608271	0.269613	1	5	0.000417223	9606	Homo sapiens	23730		R-HSA-200952
R-HSA-8874211	CREB3 factors activate genes	1	9	0.000640159	0.0608271	0.269613	4	21	0.00175234	9606	Homo sapiens	CREB3L2		R-HSA-8874198;R-HSA-8874191;R-HSA-8874205;R-HSA-8874187
R-HSA-159763	Transport of gamma-carboxylated protein precursors from the endoplasmic reticulum to the Golgi apparatus	1	9	0.000640159	0.0608271	0.269613	1	9	0.000751001	9606	Homo sapiens	F10		R-HSA-159757
R-HSA-1253288	Downregulation of ERBB4 signaling	1	10	0.000711288	0.0673554	0.269613	2	4	0.000333778	9606	Homo sapiens	WWP1		R-HSA-1253282;R-HSA-1253300
R-HSA-9026762	Biosynthesis of maresin conjugates in tissue regeneration (MCTR)	1	10	0.000711288	0.0673554	0.269613	1	4	0.000333778	9606	Homo sapiens	2948		R-HSA-9026777
R-HSA-159782	Removal of aminoterminal propeptides from gamma-carboxylated proteins	1	10	0.000711288	0.0673554	0.269613	1	9	0.000751001	9606	Homo sapiens	F10		R-HSA-159733
R-HSA-948021	Transport to the Golgi and subsequent modification	4	219	0.0155772	0.0675264	0.269613	7	60	0.00500668	9606	Homo sapiens	MGAT4C;2512;TUBB1;TRAPPC9		R-HSA-5694439;R-HSA-975903;R-HSA-5694418;R-HSA-6809006;R-HSA-6809003;R-HSA-5694441;R-HSA-5694409
R-HSA-2500257	Resolution of Sister Chromatid Cohesion	3	134	0.00953126	0.0677034	0.269613	4	8	0.000667557	9606	Homo sapiens	2512;TUBB1;MAD1L1		R-HSA-2484822;R-HSA-1638803;R-HSA-2468287;R-HSA-1638821
R-HSA-112314	Neurotransmitter receptors and postsynaptic signal transmission	4	222	0.0157906	0.070218	0.269613	15	81	0.00675901	9606	Homo sapiens	DLG2;TUBB1;ARHGEF7;GNG11		R-HSA-432164;R-HSA-9619542;R-HSA-432162;R-HSA-9612085;R-HSA-9619803;R-HSA-500717;R-HSA-442732;R-HSA-432172;R-HSA-9618750;R-HSA-442760;R-HSA-445367;R-HSA-438037;R-HSA-9619783;R-HSA-9614185;R-HSA-9617326
R-HSA-9020933	Interleukin-23 signaling	1	11	0.000782417	0.0738387	0.269613	6	12	0.00100134	9606	Homo sapiens	STAT3		R-HSA-8950780;R-HSA-8950269;R-HSA-8952749;R-HSA-8950724;R-HSA-8950583;R-HSA-8952823
R-HSA-8985947	Interleukin-9 signaling	1	11	0.000782417	0.0738387	0.269613	5	12	0.00100134	9606	Homo sapiens	STAT3		R-HSA-8985929;R-HSA-8985981;R-HSA-8985900;R-HSA-8985966;R-HSA-8985988
R-HSA-111453	BH3-only proteins associate with and inactivate anti-apoptotic BCL-2 members	1	11	0.000782417	0.0738387	0.269613	1	4	0.000333778	9606	Homo sapiens	STAT3		R-HSA-6790025
R-HSA-9020958	Interleukin-21 signaling	1	12	0.000853546	0.0802774	0.269613	2	5	0.000417223	9606	Homo sapiens	STAT3		R-HSA-9006873;R-HSA-9006870
R-HSA-9619229	Activation of RAC1 downstream of NMDARs	1	12	0.000853546	0.0802774	0.269613	2	6	0.000500668	9606	Homo sapiens	ARHGEF7		R-HSA-9619783;R-HSA-9619803
R-HSA-375165	NCAM signaling for neurite out-growth	2	69	0.00490789	0.0841085	0.269613	2	23	0.00191923	9606	Homo sapiens	CACNB2;GDNF		R-HSA-525833;R-HSA-375144
R-HSA-8856688	Golgi-to-ER retrograde transport	3	148	0.0105271	0.0852384	0.269613	5	18	0.001502	9606	Homo sapiens	2512;GALNT2;TUBB1		R-HSA-8849350;R-HSA-8849348;R-HSA-6811426;R-HSA-6811423;R-HSA-8849353
R-HSA-3371497	HSP90 chaperone cycle for steroid hormone receptors (SHR)	2	70	0.00497902	0.0861856	0.269613	1	12	0.00100134	9606	Homo sapiens	2512;TUBB1		R-HSA-5618080
R-HSA-5663220	RHO GTPases Activate Formins	3	149	0.0105982	0.0865588	0.269613	3	27	0.002253	9606	Homo sapiens	2512;TUBB1;MAD1L1		R-HSA-5666160;R-HSA-5666129;R-HSA-5666169
R-HSA-1236973	Cross-presentation of particulate exogenous antigens (phagosomes)	1	13	0.000924675	0.0866718	0.269613	2	3	0.000250334	9606	Homo sapiens	CD36		R-HSA-1236958;R-HSA-1236956
R-HSA-428359	Insulin-like Growth Factor-2 mRNA Binding Proteins (IGF2BPs/IMPs/VICKZs) bind RNA	1	13	0.000924675	0.0866718	0.269613	1	3	0.000250334	9606	Homo sapiens	IGF2BP2		R-HSA-428293
R-HSA-2586552	Signaling by Leptin	1	13	0.000924675	0.0866718	0.269613	5	19	0.00158545	9606	Homo sapiens	STAT3		R-HSA-2671850;R-HSA-2671868;R-HSA-2671839;R-HSA-2730595;R-HSA-2730599
R-HSA-9020956	Interleukin-27 signaling	1	13	0.000924675	0.0866718	0.269613	5	20	0.00166889	9606	Homo sapiens	STAT3		R-HSA-8950441;R-HSA-8950733;R-HSA-8950782;R-HSA-8950485;R-HSA-8950518
R-HSA-5578768	Physiological factors	1	13	0.000924675	0.0866718	0.269613	1	4	0.000333778	9606	Homo sapiens	TBX5		R-HSA-2032800
R-HSA-71032	Propionyl-CoA catabolism	1	14	0.000995803	0.0930222	0.269613	1	3	0.000250334	9606	Homo sapiens	18194		R-HSA-71020
R-HSA-112308	Presynaptic depolarization and calcium channel opening	1	15	0.00106693	0.0993289	0.269613	1	2	0.000166889	9606	Homo sapiens	CACNB2		R-HSA-210420
R-HSA-159740	Gamma-carboxylation of protein precursors	1	15	0.00106693	0.0993289	0.269613	1	9	0.000751001	9606	Homo sapiens	F10		R-HSA-159819
R-HSA-1445148	Translocation of SLC2A4 (GLUT4) to the plasma membrane	2	79	0.00561918	0.105539	0.269613	2	15	0.00125167	9606	Homo sapiens	TUBB1;EXOC4		R-HSA-2316352;R-HSA-2316347
R-HSA-3656253	Defective EXT1 causes exostoses 1, TRPS2 and CHDS	1	16	0.00113806	0.105592	0.269613	4	4	0.000333778	9606	Homo sapiens	EXT1		R-HSA-9036283;R-HSA-3656261;R-HSA-9036285;R-HSA-3656257
R-HSA-3656237	Defective EXT2 causes exostoses 2	1	16	0.00113806	0.105592	0.269613	4	4	0.000333778	9606	Homo sapiens	EXT1		R-HSA-9036289;R-HSA-3656254;R-HSA-9036290;R-HSA-3656267
R-HSA-8983432	Interleukin-15 signaling	1	16	0.00113806	0.105592	0.269613	5	17	0.00141856	9606	Homo sapiens	STAT3		R-HSA-8983371;R-HSA-8983373;R-HSA-8983374;R-HSA-8983379;R-HSA-8983378
R-HSA-1247673	Erythrocytes take up oxygen and release carbon dioxide	1	16	0.00113806	0.105592	0.269613	1	6	0.000500668	9606	Homo sapiens	29242		R-HSA-1237059
R-HSA-8984722	Interleukin-35 Signalling	1	16	0.00113806	0.105592	0.269613	3	26	0.00216956	9606	Homo sapiens	STAT3		R-HSA-8984014;R-HSA-8984021;R-HSA-8984023
R-HSA-159854	Gamma-carboxylation, transport, and amino-terminal cleavage of proteins	1	16	0.00113806	0.105592	0.269613	3	27	0.002253	9606	Homo sapiens	F10		R-HSA-159733;R-HSA-159819;R-HSA-159757
R-HSA-199977	ER to Golgi Anterograde Transport	3	164	0.0116651	0.107378	0.269613	6	39	0.00325434	9606	Homo sapiens	2512;TUBB1;TRAPPC9		R-HSA-5694439;R-HSA-5694418;R-HSA-6809006;R-HSA-6809003;R-HSA-5694441;R-HSA-5694409
R-HSA-2173782	Binding and Uptake of Ligands by Scavenger Receptors	3	167	0.0118785	0.111758	0.269613	6	33	0.00275367	9606	Homo sapiens	SCARB1;2512;CD36		R-HSA-2187264;R-HSA-2187266;R-HSA-2512800;R-HSA-2247512;R-HSA-2299677;R-HSA-2197646
R-HSA-1059683	Interleukin-6 signaling	1	17	0.00120919	0.111812	0.269613	6	19	0.00158545	9606	Homo sapiens	STAT3		R-HSA-1112565;R-HSA-1112727;R-HSA-1112602;R-HSA-1112538;R-HSA-1112587;R-HSA-1112604
R-HSA-1475029	Reversible hydration of carbon dioxide	1	17	0.00120919	0.111812	0.269613	2	8	0.000667557	9606	Homo sapiens	29242		R-HSA-1475025;R-HSA-1475017
R-HSA-5602498	MyD88 deficiency (TLR2/4)	1	18	0.00128032	0.11799	0.269613	2	2	0.000166889	9606	Homo sapiens	CD36		R-HSA-5602383;R-HSA-5602606
R-HSA-5653656	Vesicle-mediated transport	9	824	0.0586101	0.120994	0.269613	40	251	0.0209446	9606	Homo sapiens	SCARB2;SCARB1;2512;GALNT2;TUBB1;EXOC4;TRAPPC9;CD36		R-HSA-8849350;R-HSA-8868230;R-HSA-8849348;R-HSA-5694418;R-HSA-6811426;R-HSA-2512800;R-HSA-6809006;R-HSA-8868236;R-HSA-6809003;R-HSA-8849353;R-HSA-2316347;R-HSA-8871194;R-HSA-8871193;R-HSA-5694409;R-HSA-190877;R-HSA-8868071;R-HSA-2187264;R-HSA-8866277;R-HSA-2187266;R-HSA-2316352;R-HSA-8877475;R-HSA-8867756;R-HSA-8868651;R-HSA-8867754;R-HSA-8868072;R-HSA-8868648;R-HSA-2197646;R-HSA-5694439;R-HSA-88…
R-HSA-112316	Neuronal System	6	484	0.0344263	0.12258	0.269613	27	186	0.0155207	9606	Homo sapiens	CACNB2;DLG2;DNAJC5;TUBB1;ARHGEF7;GNG11		R-HSA-888589;R-HSA-9619542;R-HSA-6794338;R-HSA-6794336;R-HSA-9619803;R-HSA-6794349;R-HSA-442760;R-HSA-6794345;R-HSA-6794344;R-HSA-6794357;R-HSA-438037;R-HSA-6794356;R-HSA-9619783;R-HSA-6794354;R-HSA-6797554;R-HSA-432164;R-HSA-432162;R-HSA-9612085;R-HSA-500717;R-HSA-442732;R-HSA-432172;R-HSA-9618750;R-HSA-445367;R-HSA-210420;R-HSA-9614185;R-HSA-9617326;R-HSA-917744
R-HSA-8964315	G beta:gamma signalling through BTK	1	19	0.00135145	0.124125	0.269613	3	3	0.000250334	9606	Homo sapiens	GNG11		R-HSA-8964317;R-HSA-8964271;R-HSA-8964241
R-HSA-5603041	IRAK4 deficiency (TLR2/4)	1	19	0.00135145	0.124125	0.269613	2	2	0.000166889	9606	Homo sapiens	CD36		R-HSA-5602353;R-HSA-5602672
R-HSA-975577	N-Glycan antennae elongation	1	19	0.00135145	0.124125	0.269613	1	6	0.000500668	9606	Homo sapiens	MGAT4C		R-HSA-975903
R-HSA-2559582	Senescence-Associated Secretory Phenotype (SASP)	2	89	0.00633046	0.128254	0.269613	2	22	0.00183578	9606	Homo sapiens	STAT3;3490		R-HSA-3858387;R-HSA-3797202
R-HSA-9013694	Signaling by NOTCH4	2	92	0.00654385	0.135278	0.269613	1	20	0.00166889	9606	Homo sapiens	ACTA2		R-HSA-9604664
R-HSA-8964616	G beta:gamma signalling through CDC42	1	21	0.00149371	0.136268	0.269613	5	6	0.000500668	9606	Homo sapiens	GNG11		R-HSA-8964634;R-HSA-8964604;R-HSA-8964605;R-HSA-8964614;R-HSA-8964599
R-HSA-141444	Amplification of signal from unattached kinetochores via a MAD2 inhibitory signal	2	94	0.00668611	0.140008	0.269613	4	4	0.000333778	9606	Homo sapiens	2512;MAD1L1		R-HSA-141409;R-HSA-141431;R-HSA-141422;R-HSA-141439
R-HSA-141424	Amplification of signal from the kinetochores	2	94	0.00668611	0.140008	0.269613	4	4	0.000333778	9606	Homo sapiens	2512;MAD1L1		R-HSA-141409;R-HSA-141431;R-HSA-141422;R-HSA-141439
R-HSA-442982	Ras activation upon Ca2+ influx through NMDA receptor	1	22	0.00156483	0.142277	0.269613	2	2	0.000166889	9606	Homo sapiens	DLG2		R-HSA-442732;R-HSA-442760
R-HSA-190840	Microtubule-dependent trafficking of connexons from Golgi to the plasma membrane	1	22	0.00156483	0.142277	0.269613	1	2	0.000166889	9606	Homo sapiens	TUBB1		R-HSA-190520
R-HSA-418217	G beta:gamma signalling through PLC beta	1	23	0.00163596	0.148244	0.269613	2	2	0.000166889	9606	Homo sapiens	GNG11		R-HSA-398193;R-HSA-398040
R-HSA-392851	Prostacyclin signalling through prostacyclin receptor	1	23	0.00163596	0.148244	0.269613	3	4	0.000333778	9606	Homo sapiens	GNG11		R-HSA-392852;R-HSA-392870;R-HSA-392874
R-HSA-500657	Presynaptic function of Kainate receptors	1	23	0.00163596	0.148244	0.269613	1	2	0.000166889	9606	Homo sapiens	GNG11		R-HSA-500717
R-HSA-3928664	Ephrin signaling	1	23	0.00163596	0.148244	0.269613	5	11	0.000917891	9606	Homo sapiens	ARHGEF7		R-HSA-3928633;R-HSA-3928625;R-HSA-3928641;R-HSA-3928640;R-HSA-3928631
R-HSA-2564830	Cytosolic iron-sulfur cluster assembly	1	23	0.00163596	0.148244	0.269613	1	3	0.000250334	9606	Homo sapiens	15989		R-HSA-2564828
R-HSA-190872	Transport of connexons to the plasma membrane	1	23	0.00163596	0.148244	0.269613	1	3	0.000250334	9606	Homo sapiens	TUBB1		R-HSA-190520
R-HSA-1480926	O2/CO2 exchange in erythrocytes	1	23	0.00163596	0.148244	0.269613	2	13	0.00108478	9606	Homo sapiens	29242		R-HSA-1237059;R-HSA-1237047
R-HSA-1237044	Erythrocytes take up carbon dioxide and release oxygen	1	23	0.00163596	0.148244	0.269613	1	7	0.000584112	9606	Homo sapiens	29242		R-HSA-1237047
R-HSA-9026395	Biosynthesis of DHA-derived sulfido conjugates	1	23	0.00163596	0.148244	0.269613	1	13	0.00108478	9606	Homo sapiens	2948		R-HSA-9026777
R-HSA-2467813	Separation of Sister Chromatids	3	194	0.013799	0.154024	0.269613	2	8	0.000667557	9606	Homo sapiens	2512;TUBB1;MAD1L1		R-HSA-2467809;R-HSA-2467811
R-HSA-76002	Platelet activation, signaling and aggregation	4	301	0.0214098	0.159148	0.269613	27	114	0.00951268	9606	Homo sapiens	TAGLN2;CD36;GNG11;VAV2		R-HSA-396996;R-HSA-397891;R-HSA-392195;R-HSA-428750;R-HSA-430158;R-HSA-428749;R-HSA-396941;R-HSA-434637;R-HSA-397835;R-HSA-392202;R-HSA-434633;R-HSA-418581;R-HSA-482772;R-HSA-481044;R-HSA-418579;R-HSA-428752;R-HSA-418576;R-HSA-442273;R-HSA-437932;R-HSA-428909;R-HSA-428918;R-HSA-428917;R-HSA-442291;R-HSA-437936;R-HSA-114552;R-HSA-392187;R-HSA-114558
R-HSA-389977	Post-chaperonin tubulin folding pathway	1	25	0.00177822	0.160057	0.269613	6	9	0.000751001	9606	Homo sapiens	TUBB1		R-HSA-389956;R-HSA-389974;R-HSA-389969;R-HSA-389955;R-HSA-389964;R-HSA-389976
R-HSA-5620916	VxPx cargo-targeting to cilium	1	25	0.00177822	0.160057	0.269613	2	10	0.000834446	9606	Homo sapiens	EXOC4		R-HSA-5623524;R-HSA-5623527
R-HSA-445144	Signal transduction by L1	1	25	0.00177822	0.160057	0.269613	2	11	0.000917891	9606	Homo sapiens	VAV2		R-HSA-445085;R-HSA-445064
R-HSA-422356	Regulation of insulin secretion	2	104	0.0073974	0.164159	0.269613	9	37	0.00308745	9606	Homo sapiens	CACNB2;GNG11		R-HSA-400037;R-HSA-422320;R-HSA-400097;R-HSA-400046;R-HSA-381612;R-HSA-265645;R-HSA-400092;R-HSA-265166;R-HSA-381706
R-HSA-428930	Thromboxane signalling through TP receptor	1	26	0.00184935	0.165902	0.269613	6	7	0.000584112	9606	Homo sapiens	GNG11		R-HSA-428918;R-HSA-428917;R-HSA-428752;R-HSA-428750;R-HSA-428909;R-HSA-428749
R-HSA-1839117	Signaling by cytosolic FGFR1 fusion mutants	1	26	0.00184935	0.165902	0.269613	1	14	0.00116822	9606	Homo sapiens	STAT3		R-HSA-1888198
R-HSA-6807878	COPI-mediated anterograde transport	2	107	0.00761078	0.171545	0.269613	2	12	0.00100134	9606	Homo sapiens	2512;TUBB1		R-HSA-6809006;R-HSA-6809003
R-HSA-438066	Unblocking of NMDA receptors, glutamate binding and activation	1	27	0.00192048	0.171707	0.269613	5	5	0.000417223	9606	Homo sapiens	DLG2		R-HSA-432164;R-HSA-438037;R-HSA-432162;R-HSA-432172;R-HSA-9614185
R-HSA-9617324	Negative regulation of NMDA receptor-mediated neuronal transmission	1	27	0.00192048	0.171707	0.269613	1	4	0.000333778	9606	Homo sapiens	DLG2		R-HSA-9617326
R-HSA-5627123	RHO GTPases activate PAKs	1	27	0.00192048	0.171707	0.269613	3	15	0.00125167	9606	Homo sapiens	MYLK		R-HSA-445797;R-HSA-5668978;R-HSA-5668984
R-HSA-381340	Transcriptional regulation of white adipocyte differentiation	2	108	0.00768191	0.17402	0.269613	1	18	0.001502	9606	Homo sapiens	CD36		R-HSA-560517
R-HSA-68877	Mitotic Prometaphase	3	207	0.0147237	0.175941	0.269613	6	15	0.00125167	9606	Homo sapiens	2512;TUBB1;MAD1L1		R-HSA-2484822;R-HSA-375302;R-HSA-380316;R-HSA-1638803;R-HSA-2468287;R-HSA-1638821
R-HSA-8957275	Post-translational protein phosphorylation	2	109	0.00775304	0.1765	0.269613	1	1	8.34446e-05	9606	Homo sapiens	FAM20C;3490		R-HSA-8952289
R-HSA-68882	Mitotic Anaphase	3	208	0.0147948	0.177663	0.269613	2	11	0.000917891	9606	Homo sapiens	2512;TUBB1;MAD1L1		R-HSA-2467809;R-HSA-2467811
R-HSA-1257604	PIP3 activates AKT signaling	4	315	0.0224056	0.178003	0.269613	1	86	0.00717623	9606	Homo sapiens	FGFR2		R-HSA-2316434
R-HSA-69618	Mitotic Spindle Checkpoint	2	110	0.00782417	0.178986	0.269613	4	7	0.000584112	9606	Homo sapiens	2512;MAD1L1		R-HSA-141409;R-HSA-141431;R-HSA-141422;R-HSA-141439
R-HSA-199991	Membrane Trafficking	7	665	0.0473007	0.182196	0.269613	34	218	0.0181909	9606	Homo sapiens	SCARB2;2512;GALNT2;TUBB1;EXOC4;TRAPPC9		R-HSA-8849350;R-HSA-8868230;R-HSA-8849348;R-HSA-5694418;R-HSA-6811426;R-HSA-6809006;R-HSA-8868236;R-HSA-6809003;R-HSA-8849353;R-HSA-2316347;R-HSA-8871194;R-HSA-8871193;R-HSA-5694409;R-HSA-190877;R-HSA-8868071;R-HSA-8866277;R-HSA-2316352;R-HSA-8877475;R-HSA-8867756;R-HSA-8868651;R-HSA-8867754;R-HSA-8868072;R-HSA-8868648;R-HSA-5694439;R-HSA-8868661;R-HSA-8868660;R-HSA-8868659;R-HSA-8868658;R-HSA-68…
R-HSA-6785807	Interleukin-4 and Interleukin-13 signaling	3	211	0.0150082	0.182856	0.269613	20	46	0.00383845	9606	Homo sapiens	STAT3;CD36		R-HSA-6788582;R-HSA-6790022;R-HSA-6786095;R-HSA-6789615;R-HSA-6788623;R-HSA-6788622;R-HSA-6790029;R-HSA-6786124;R-HSA-6790025;R-HSA-6789960;R-HSA-6790038;R-HSA-6786293;R-HSA-6790036;R-HSA-6788628;R-HSA-6797267;R-HSA-6786097;R-HSA-6797245;R-HSA-6788571;R-HSA-6790041;R-HSA-6786072
R-HSA-2555396	Mitotic Metaphase and Anaphase	3	211	0.0150082	0.182856	0.269613	2	12	0.00100134	9606	Homo sapiens	2512;TUBB1;MAD1L1		R-HSA-2467809;R-HSA-2467811
R-HSA-77075	RNA Pol II CTD phosphorylation and interaction with CE	1	29	0.00206274	0.183197	0.269613	5	5	0.000417223	9606	Homo sapiens	15989		R-HSA-77073;R-HSA-113430;R-HSA-77069;R-HSA-77068;R-HSA-77071
R-HSA-167160	RNA Pol II CTD phosphorylation and interaction with CE during HIV infection	1	29	0.00206274	0.183197	0.269613	5	5	0.000417223	9606	Homo sapiens	15989		R-HSA-167153;R-HSA-167111;R-HSA-167098;R-HSA-167128;R-HSA-167133
R-HSA-389957	Prefoldin mediated transfer of substrate to CCT/TriC	1	29	0.00206274	0.183197	0.269613	2	2	0.000166889	9606	Homo sapiens	TUBB1		R-HSA-389970;R-HSA-389980
R-HSA-392451	G beta:gamma signalling through PI3Kgamma	1	29	0.00206274	0.183197	0.269613	2	4	0.000333778	9606	Homo sapiens	GNG11		R-HSA-392295;R-HSA-392300
R-HSA-8854691	Interleukin-20 family signaling	1	29	0.00206274	0.183197	0.269613	26	56	0.0046729	9606	Homo sapiens	STAT3		R-HSA-8987080;R-HSA-8987150;R-HSA-8987214;R-HSA-8987266;R-HSA-8987141;R-HSA-8987014;R-HSA-8987270;R-HSA-8987097;R-HSA-8987161;R-HSA-8987033;R-HSA-8987096;R-HSA-9005340;R-HSA-8987230;R-HSA-8982163;R-HSA-6784765;R-HSA-8982162;R-HSA-8982165;R-HSA-6784763;R-HSA-8987156;R-HSA-8986985;R-HSA-8987052;R-HSA-8987104;R-HSA-8987236;R-HSA-8987070;R-HSA-8987255;R-HSA-8987063
R-HSA-418592	ADP signalling through P2Y purinoceptor 1	1	29	0.00206274	0.183197	0.269613	3	7	0.000584112	9606	Homo sapiens	GNG11		R-HSA-418581;R-HSA-418579;R-HSA-418576
R-HSA-982772	Growth hormone receptor signaling	1	29	0.00206274	0.183197	0.269613	2	28	0.00233645	9606	Homo sapiens	STAT3		R-HSA-1168768;R-HSA-1168767
R-HSA-164952	The role of Nef in HIV-1 replication and disease pathogenesis	1	29	0.00206274	0.183197	0.269613	1	20	0.00166889	9606	Homo sapiens	23730		R-HSA-200952
R-HSA-389960	Formation of tubulin folding intermediates by CCT/TriC	1	30	0.00213386	0.188882	0.269613	2	2	0.000166889	9606	Homo sapiens	TUBB1		R-HSA-389954;R-HSA-389961
R-HSA-73772	RNA Polymerase I Promoter Escape	1	30	0.00213386	0.188882	0.269613	1	1	8.34446e-05	9606	Homo sapiens	15989		R-HSA-73769
R-HSA-202040	G-protein activation	1	30	0.00213386	0.188882	0.269613	5	6	0.000500668	9606	Homo sapiens	GNG11		R-HSA-167408;R-HSA-167429;R-HSA-167419;R-HSA-167433;R-HSA-112271
R-HSA-392170	ADP signalling through P2Y purinoceptor 12	1	30	0.00213386	0.188882	0.269613	3	4	0.000333778	9606	Homo sapiens	GNG11		R-HSA-392195;R-HSA-392187;R-HSA-392202
R-HSA-5576893	Phase 2 - plateau phase	1	30	0.00213386	0.188882	0.269613	1	2	0.000166889	9606	Homo sapiens	CACNB2		R-HSA-5577213
R-HSA-6783589	Interleukin-6 family signaling	1	30	0.00213386	0.188882	0.269613	6	33	0.00275367	9606	Homo sapiens	STAT3		R-HSA-1112565;R-HSA-1112727;R-HSA-1112602;R-HSA-1112538;R-HSA-1112587;R-HSA-1112604
R-HSA-5669034	TNFs bind their physiological receptors	1	30	0.00213386	0.188882	0.269613	1	13	0.00108478	9606	Homo sapiens	TNFSF4		R-HSA-5692315
R-HSA-264876	Insulin processing	1	30	0.00213386	0.188882	0.269613	1	16	0.00133511	9606	Homo sapiens	EXOC4		R-HSA-265177
R-HSA-195258	RHO GTPase Effectors	4	326	0.023188	0.193329	0.269613	7	112	0.00934579	9606	Homo sapiens	2512;TUBB1;MAD1L1;MYLK		R-HSA-445797;R-HSA-5668978;R-HSA-5666160;R-HSA-5666129;R-HSA-5668984;R-HSA-5666169;R-HSA-5672329
R-HSA-9620244	Long-term potentiation	1	31	0.00220499	0.194529	0.269613	3	7	0.000584112	9606	Homo sapiens	DLG2		R-HSA-445367;R-HSA-9612085;R-HSA-9618750
R-HSA-70921	Histidine catabolism	1	31	0.00220499	0.194529	0.269613	1	8	0.000667557	9606	Homo sapiens	29301		R-HSA-70899
R-HSA-1266695	Interleukin-7 signaling	1	31	0.00220499	0.194529	0.269613	3	25	0.00208611	9606	Homo sapiens	STAT3		R-HSA-8983059;R-HSA-8983077;R-HSA-8983078
R-HSA-5686938	Regulation of TLR by endogenous ligand	1	31	0.00220499	0.194529	0.269613	1	12	0.00100134	9606	Homo sapiens	CD36		R-HSA-8869667
R-HSA-2453864	Retinoid cycle disease events	1	31	0.00220499	0.194529	0.269613	1	16	0.00133511	9606	Homo sapiens	STRA6		R-HSA-2453818
R-HSA-2474795	Diseases associated with visual transduction	1	31	0.00220499	0.194529	0.269613	1	17	0.00141856	9606	Homo sapiens	STRA6		R-HSA-2453818
R-HSA-6811442	Intra-Golgi and retrograde Golgi-to-ER traffic	3	218	0.0155061	0.195129	0.269613	5	48	0.00400534	9606	Homo sapiens	2512;GALNT2;TUBB1		R-HSA-8849350;R-HSA-8849348;R-HSA-6811426;R-HSA-6811423;R-HSA-8849353
R-HSA-140837	Intrinsic Pathway of Fibrin Clot Formation	1	32	0.00227612	0.200137	0.269613	1	20	0.00166889	9606	Homo sapiens	F10		R-HSA-158164
R-HSA-73863	RNA Polymerase I Transcription Termination	1	33	0.00234725	0.205705	0.269613	3	4	0.000333778	9606	Homo sapiens	15989		R-HSA-74993;R-HSA-74992;R-HSA-74994
R-HSA-9619483	Activation of AMPK downstream of NMDARs	1	34	0.00241838	0.211236	0.269613	1	3	0.000250334	9606	Homo sapiens	TUBB1		R-HSA-9619542
R-HSA-5602358	Diseases associated with the TLR signaling cascade	1	34	0.00241838	0.211236	0.269613	4	14	0.00116822	9606	Homo sapiens	CD36		R-HSA-5602353;R-HSA-5602672;R-HSA-5602383;R-HSA-5602606
R-HSA-5260271	Diseases of Immune System	1	34	0.00241838	0.211236	0.269613	4	14	0.00116822	9606	Homo sapiens	CD36		R-HSA-5602353;R-HSA-5602672;R-HSA-5602383;R-HSA-5602606
R-HSA-442742	CREB1 phosphorylation through NMDA receptor-mediated activation of RAS signaling	1	34	0.00241838	0.211236	0.269613	2	7	0.000584112	9606	Homo sapiens	DLG2		R-HSA-442732;R-HSA-442760
R-HSA-451326	Activation of kainate receptors upon glutamate binding	1	34	0.00241838	0.211236	0.269613	1	6	0.000500668	9606	Homo sapiens	GNG11		R-HSA-500717
R-HSA-72086	mRNA Capping	1	35	0.00248951	0.216729	0.269613	9	11	0.000917891	9606	Homo sapiens	15989		R-HSA-77073;R-HSA-77090;R-HSA-77077;R-HSA-77078;R-HSA-77081;R-HSA-77083;R-HSA-77069;R-HSA-77085;R-HSA-77068
R-HSA-456926	Thrombin signalling through proteinase activated receptors (PARs)	1	35	0.00248951	0.216729	0.269613	6	14	0.00116822	9606	Homo sapiens	GNG11		R-HSA-396996;R-HSA-397891;R-HSA-114552;R-HSA-396941;R-HSA-397835;R-HSA-114558
R-HSA-2424491	DAP12 signaling	1	35	0.00248951	0.216729	0.269613	6	17	0.00141856	9606	Homo sapiens	VAV2		R-HSA-2424484;R-HSA-2424485;R-HSA-2424486;R-HSA-2424487;R-HSA-2424481;R-HSA-2424476
R-HSA-888590	GABA synthesis, release, reuptake and degradation	1	35	0.00248951	0.216729	0.269613	2	9	0.000751001	9606	Homo sapiens	DNAJC5		R-HSA-888589;R-HSA-917744
R-HSA-420092	Glucagon-type ligand receptors	1	35	0.00248951	0.216729	0.269613	1	8	0.000667557	9606	Homo sapiens	GNG11		R-HSA-381612
R-HSA-381426	Regulation of Insulin-like Growth Factor (IGF) transport and uptake by Insulin-like Growth Factor Binding Proteins (IGFBPs)	2	127	0.00903336	0.221939	0.269613	1	14	0.00116822	9606	Homo sapiens	FAM20C;3490		R-HSA-8952289
R-HSA-109582	Hemostasis	8	830	0.0590369	0.222073	0.269613	44	327	0.0272864	9606	Homo sapiens	F10;GYPC;TUBB1;TAGLN2;23730;CD36;GNG11;VAV2		R-HSA-1011598;R-HSA-396996;R-HSA-140736;R-HSA-397891;R-HSA-392195;R-HSA-428750;R-HSA-430158;R-HSA-428749;R-HSA-396941;R-HSA-434637;R-HSA-140686;R-HSA-397835;R-HSA-9015111;R-HSA-392202;R-HSA-434633;R-HSA-392852;R-HSA-418581;R-HSA-482772;R-HSA-481044;R-HSA-983259;R-HSA-418579;R-HSA-428752;R-HSA-418576;R-HSA-158164;R-HSA-140825;R-HSA-9015122;R-HSA-8867098;R-HSA-140700;R-HSA-392870;R-HSA-140769;R-HSA…
R-HSA-5626467	RHO GTPases activate IQGAPs	1	36	0.00256064	0.222183	0.269613	1	5	0.000417223	9606	Homo sapiens	TUBB1		R-HSA-5672329
R-HSA-9008059	Interleukin-37 signaling	1	36	0.00256064	0.222183	0.269613	1	14	0.00116822	9606	Homo sapiens	STAT3		R-HSA-9009072
R-HSA-186763	Downstream signal transduction	1	36	0.00256064	0.222183	0.269613	1	16	0.00133511	9606	Homo sapiens	STAT3		R-HSA-380782
R-HSA-389958	Cooperation of Prefoldin and TriC/CCT in actin and tubulin folding	1	37	0.00263177	0.2276	0.269613	4	6	0.000500668	9606	Homo sapiens	TUBB1		R-HSA-389970;R-HSA-389954;R-HSA-389980;R-HSA-389961
R-HSA-113418	Formation of the Early Elongation Complex	1	37	0.00263177	0.2276	0.269613	1	3	0.000250334	9606	Homo sapiens	15989		R-HSA-112383
R-HSA-167158	Formation of the HIV-1 Early Elongation Complex	1	37	0.00263177	0.2276	0.269613	1	5	0.000417223	9606	Homo sapiens	15989		R-HSA-167072
R-HSA-182971	EGFR downregulation	1	37	0.00263177	0.2276	0.269613	4	22	0.00183578	9606	Homo sapiens	ARHGEF7		R-HSA-183094;R-HSA-183002;R-HSA-8951490;R-HSA-183084
R-HSA-140875	Common Pathway of Fibrin Clot Formation	1	37	0.00263177	0.2276	0.269613	5	29	0.00241989	9606	Homo sapiens	F10		R-HSA-140664;R-HSA-9015122;R-HSA-140686;R-HSA-9015111;R-HSA-140700
R-HSA-373760	L1CAM interactions	2	130	0.00924675	0.229617	0.269613	4	54	0.00450601	9606	Homo sapiens	TUBB1;VAV2		R-HSA-445077;R-HSA-445071;R-HSA-445085;R-HSA-445064
R-HSA-397795	G-protein beta:gamma signalling	1	39	0.00277402	0.238323	0.269613	12	15	0.00125167	9606	Homo sapiens	GNG11		R-HSA-8964634;R-HSA-392295;R-HSA-8964604;R-HSA-8964605;R-HSA-8964317;R-HSA-398193;R-HSA-8964271;R-HSA-392300;R-HSA-8964241;R-HSA-8964614;R-HSA-398040;R-HSA-8964599
R-HSA-2022928	HS-GAG biosynthesis	1	40	0.00284515	0.243628	0.269613	4	14	0.00116822	9606	Homo sapiens	EXT1		R-HSA-2022856;R-HSA-2076392;R-HSA-2022919;R-HSA-2022851
R-HSA-163359	Glucagon signaling in metabolic regulation	1	40	0.00284515	0.243628	0.269613	1	6	0.000500668	9606	Homo sapiens	GNG11		R-HSA-825631
R-HSA-6798695	Neutrophil degranulation	5	480	0.0341418	0.243685	0.269613	6	10	0.000834446	9606	Homo sapiens	2512;CRISPLD2;DNAJC5;23730;CD36		R-HSA-6799350;R-HSA-6798739;R-HSA-6800434;R-HSA-6798751;R-HSA-6798749;R-HSA-6798748
R-HSA-9006925	Intracellular signaling by second messengers	4	361	0.0256775	0.244562	0.269613	1	113	0.00942924	9606	Homo sapiens	FGFR2		R-HSA-2316434
R-HSA-114608	Platelet degranulation	2	137	0.00974465	0.247599	0.269613	2	11	0.000917891	9606	Homo sapiens	TAGLN2;CD36		R-HSA-482772;R-HSA-481044
R-HSA-6788656	Histidine, lysine, phenylalanine, tyrosine, proline and tryptophan catabolism	2	137	0.00974465	0.247599	0.269613	4	53	0.00442256	9606	Homo sapiens	29301;2948		R-HSA-893583;R-HSA-70899;R-HSA-508561;R-HSA-70952
R-HSA-5696400	Dual Incision in GG-NER	1	41	0.00291628	0.248897	0.269613	3	3	0.000250334	9606	Homo sapiens	15989		R-HSA-5690213;R-HSA-5690990;R-HSA-5690988
R-HSA-190861	Gap junction assembly	1	41	0.00291628	0.248897	0.269613	3	16	0.00133511	9606	Homo sapiens	TUBB1		R-HSA-190520;R-HSA-191737;R-HSA-190877
R-HSA-392518	Signal amplification	1	42	0.00298741	0.25413	0.269613	12	18	0.001502	9606	Homo sapiens	GNG11		R-HSA-428918;R-HSA-428917;R-HSA-418581;R-HSA-418579;R-HSA-428752;R-HSA-418576;R-HSA-392195;R-HSA-428750;R-HSA-428909;R-HSA-428749;R-HSA-392187;R-HSA-392202
R-HSA-8964043	Plasma lipoprotein clearance	1	42	0.00298741	0.25413	0.269613	2	35	0.00292056	9606	Homo sapiens	SCARB1		R-HSA-349637;R-HSA-349638
R-HSA-8853659	RET signaling	1	43	0.00305854	0.259327	0.269613	19	24	0.00200267	9606	Homo sapiens	GDNF		R-HSA-8853734;R-HSA-8854981;R-HSA-8855747;R-HSA-8853762;R-HSA-8853793;R-HSA-8855617;R-HSA-8853792;R-HSA-8853774;R-HSA-8855564;R-HSA-8855915;R-HSA-8853737;R-HSA-8855508;R-HSA-8854899;R-HSA-8854897;R-HSA-8853789;R-HSA-8854908;R-HSA-8853755;R-HSA-8853753;R-HSA-8854905
R-HSA-114604	GPVI-mediated activation cascade	1	43	0.00305854	0.259327	0.269613	7	25	0.00208611	9606	Homo sapiens	VAV2		R-HSA-442291;R-HSA-437936;R-HSA-442273;R-HSA-430158;R-HSA-437932;R-HSA-434637;R-HSA-434633
R-HSA-163685	Integration of energy metabolism	2	143	0.0101714	0.263054	0.269613	10	65	0.0054239	9606	Homo sapiens	CACNB2;GNG11		R-HSA-400037;R-HSA-825631;R-HSA-422320;R-HSA-400097;R-HSA-400046;R-HSA-381612;R-HSA-265645;R-HSA-400092;R-HSA-265166;R-HSA-381706
R-HSA-5218920	VEGFR2 mediated vascular permeability	1	44	0.00312967	0.264488	0.269613	3	15	0.00125167	9606	Homo sapiens	VAV2		R-HSA-5357472;R-HSA-5357445;R-HSA-5357483
R-HSA-71064	Lysine catabolism	1	44	0.00312967	0.264488	0.269613	2	13	0.00108478	9606	Homo sapiens	2948		R-HSA-508561;R-HSA-70952
R-HSA-76005	Response to elevated platelet cytosolic Ca2+	2	144	0.0102425	0.265632	0.269613	2	14	0.00116822	9606	Homo sapiens	TAGLN2;CD36		R-HSA-482772;R-HSA-481044
R-HSA-6814122	Cooperation of PDCL (PhLP1) and TRiC/CCT in G-protein beta folding	1	45	0.0032008	0.269613	0.269613	2	11	0.000917891	9606	Homo sapiens	GNG11		R-HSA-6814418;R-HSA-8850560
R-HSA-1643685	Disease	13	1539	0.109467	0.273736	0.273736	69	953	0.0795227	9606	Homo sapiens	EXT1;STAT3;6129;23730;CD36;15989;FGFR2;STRA6		R-HSA-2029983;R-HSA-9036289;R-HSA-3656254;R-HSA-5654748;R-HSA-9036290;R-HSA-167181;R-HSA-5655233;R-HSA-5602383;R-HSA-5655245;R-HSA-2067713;R-HSA-167196;R-HSA-5655241;R-HSA-2453818;R-HSA-9613490;R-HSA-167072;R-HSA-5602672;R-HSA-167077;R-HSA-9613498;R-HSA-2400009;R-HSA-167468;R-HSA-167474;R-HSA-5655268;R-HSA-2029992;R-HSA-167477;R-HSA-167098;R-HSA-2029988;R-HSA-2029989;R-HSA-167097;R-HSA-2029984;R-…
R-HSA-975576	N-glycan antennae elongation in the medial/trans-Golgi	1	46	0.00327193	0.274703	0.274703	1	14	0.00116822	9606	Homo sapiens	MGAT4C		R-HSA-975903
R-HSA-2132295	MHC class II antigen presentation	2	148	0.0105271	0.275942	0.275942	1	26	0.00216956	9606	Homo sapiens	2512;TUBB1		R-HSA-2213248
R-HSA-5696395	Formation of Incision Complex in GG-NER	1	47	0.00334305	0.279758	0.279758	8	10	0.000834446	9606	Homo sapiens	15989		R-HSA-6790487;R-HSA-6790454;R-HSA-5690996;R-HSA-5689861;R-HSA-5689317;R-HSA-5696670;R-HSA-5690991;R-HSA-5691000
R-HSA-5576892	Phase 0 - rapid depolarisation	1	47	0.00334305	0.279758	0.279758	1	2	0.000166889	9606	Homo sapiens	CACNB2		R-HSA-5577213
R-HSA-451927	Interleukin-2 family signaling	1	47	0.00334305	0.279758	0.279758	12	58	0.00483979	9606	Homo sapiens	STAT3		R-HSA-8985929;R-HSA-9006873;R-HSA-8983371;R-HSA-8983373;R-HSA-8985981;R-HSA-8985900;R-HSA-8983374;R-HSA-8985966;R-HSA-8983379;R-HSA-8983378;R-HSA-8985988;R-HSA-9006870
R-HSA-73779	RNA Polymerase II Transcription Pre-Initiation And Promoter Opening	1	47	0.00334305	0.279758	0.279758	1	5	0.000417223	9606	Homo sapiens	15989		R-HSA-109639
R-HSA-5576891	Cardiac conduction	2	151	0.0107405	0.283671	0.283671	2	26	0.00216956	9606	Homo sapiens	CACNB2;TBX5		R-HSA-5577213;R-HSA-2032800
R-HSA-3000480	Scavenging by Class A Receptors	1	48	0.00341418	0.284778	0.284778	2	10	0.000834446	9606	Homo sapiens	2512		R-HSA-2187266;R-HSA-2299677
R-HSA-71240	Tryptophan catabolism	1	48	0.00341418	0.284778	0.284778	1	16	0.00133511	9606	Homo sapiens	2948		R-HSA-893583
R-HSA-1839124	FGFR1 mutant receptor activation	1	48	0.00341418	0.284778	0.284778	1	25	0.00208611	9606	Homo sapiens	STAT3		R-HSA-1888198
R-HSA-381676	Glucagon-like Peptide-1 (GLP1) regulates insulin secretion	1	49	0.00348531	0.289763	0.289763	3	11	0.000917891	9606	Homo sapiens	GNG11		R-HSA-422320;R-HSA-381612;R-HSA-381706
R-HSA-167200	Formation of HIV-1 elongation complex containing HIV-1 Tat	1	49	0.00348531	0.289763	0.289763	1	5	0.000417223	9606	Homo sapiens	15989		R-HSA-167196
R-HSA-3214841	PKMTs methylate histone lysines	1	49	0.00348531	0.289763	0.289763	1	22	0.00183578	9606	Homo sapiens	PRDM16		R-HSA-5634802
R-HSA-167152	Formation of HIV elongation complex in the absence of HIV Tat	1	50	0.00355644	0.294714	0.294714	1	2	0.000166889	9606	Homo sapiens	15989		R-HSA-167077
R-HSA-73762	RNA Polymerase I Transcription Initiation	1	50	0.00355644	0.294714	0.294714	1	6	0.000500668	9606	Homo sapiens	15989		R-HSA-73758
R-HSA-1433557	Signaling by SCF-KIT	1	50	0.00355644	0.294714	0.294714	4	36	0.00300401	9606	Homo sapiens	STAT3		R-HSA-1433456;R-HSA-1470012;R-HSA-1470010;R-HSA-1470009
R-HSA-167162	RNA Polymerase II HIV Promoter Escape	1	52	0.0036987	0.304514	0.304514	9	9	0.000751001	9606	Homo sapiens	15989		R-HSA-167474;R-HSA-9613490;R-HSA-167136;R-HSA-167121;R-HSA-9613498;R-HSA-167115;R-HSA-167113;R-HSA-167468;R-HSA-167117
R-HSA-8955332	Carboxyterminal post-translational modifications of tubulin	1	52	0.0036987	0.304514	0.304514	6	6	0.000500668	9606	Homo sapiens	TUBB1		R-HSA-8955706;R-HSA-8955869;R-HSA-8955712;R-HSA-8865774;R-HSA-8867370;R-HSA-8866105
R-HSA-167161	HIV Transcription Initiation	1	52	0.0036987	0.304514	0.304514	4	4	0.000333778	9606	Homo sapiens	15989		R-HSA-167477;R-HSA-167130;R-HSA-167134;R-HSA-167118
R-HSA-75953	RNA Polymerase II Transcription Initiation	1	52	0.0036987	0.304514	0.304514	3	3	0.000250334	9606	Homo sapiens	15989		R-HSA-75861;R-HSA-75864;R-HSA-75866
R-HSA-167246	Tat-mediated elongation of the HIV-1 transcript	1	52	0.0036987	0.304514	0.304514	2	8	0.000667557	9606	Homo sapiens	15989		R-HSA-167196;R-HSA-167181
R-HSA-432040	Vasopressin regulates renal water homeostasis via Aquaporins	1	52	0.0036987	0.304514	0.304514	3	15	0.00125167	9606	Homo sapiens	GNG11		R-HSA-432195;R-HSA-422320;R-HSA-432188
R-HSA-167169	HIV Transcription Elongation	1	52	0.0036987	0.304514	0.304514	3	15	0.00125167	9606	Homo sapiens	15989		R-HSA-167072;R-HSA-167196;R-HSA-167181
R-HSA-2172127	DAP12 interactions	1	52	0.0036987	0.304514	0.304514	6	33	0.00275367	9606	Homo sapiens	VAV2		R-HSA-2424484;R-HSA-2424485;R-HSA-2424486;R-HSA-2424487;R-HSA-2424481;R-HSA-2424476
R-HSA-190828	Gap junction trafficking	1	52	0.0036987	0.304514	0.304514	3	20	0.00166889	9606	Homo sapiens	TUBB1		R-HSA-190520;R-HSA-191737;R-HSA-190877
R-HSA-73776	RNA Polymerase II Promoter Escape	1	53	0.00376983	0.309363	0.309363	7	7	0.000584112	9606	Homo sapiens	15989		R-HSA-75873;R-HSA-111264;R-HSA-76576;R-HSA-9613494;R-HSA-75850;R-HSA-9613497;R-HSA-75869
R-HSA-3560782	Diseases associated with glycosaminoglycan metabolism	1	54	0.00384096	0.314179	0.314179	8	29	0.00241989	9606	Homo sapiens	EXT1		R-HSA-9036283;R-HSA-3656261;R-HSA-9036285;R-HSA-3656257;R-HSA-9036289;R-HSA-3656254;R-HSA-9036290;R-HSA-3656267
R-HSA-76042	RNA Polymerase II Transcription Initiation And Promoter Clearance	1	55	0.00391208	0.318961	0.318961	11	11	0.000917891	9606	Homo sapiens	15989		R-HSA-75873;R-HSA-111264;R-HSA-76576;R-HSA-75861;R-HSA-9613494;R-HSA-75864;R-HSA-75866;R-HSA-75850;R-HSA-9613497;R-HSA-75949;R-HSA-75869
R-HSA-140877	Formation of Fibrin Clot (Clotting Cascade)	1	55	0.00391208	0.318961	0.318961	10	57	0.00475634	9606	Homo sapiens	F10		R-HSA-140736;R-HSA-140769;R-HSA-158164;R-HSA-140664;R-HSA-140825;R-HSA-140777;R-HSA-9015122;R-HSA-140686;R-HSA-9015111;R-HSA-140700
R-HSA-437239	Recycling pathway of L1	1	55	0.00391208	0.318961	0.318961	2	14	0.00116822	9606	Homo sapiens	TUBB1		R-HSA-445077;R-HSA-445071
R-HSA-5620920	Cargo trafficking to the periciliary membrane	1	55	0.00391208	0.318961	0.318961	2	27	0.002253	9606	Homo sapiens	EXOC4		R-HSA-5623524;R-HSA-5623527
R-HSA-6781823	Formation of TC-NER Pre-Incision Complex	1	56	0.00398321	0.323711	0.323711	7	7	0.000584112	9606	Homo sapiens	15989		R-HSA-6782069;R-HSA-6782004;R-HSA-6781840;R-HSA-6781824;R-HSA-6781867;R-HSA-6781818;R-HSA-6781833
R-HSA-5620924	Intraflagellar transport	1	56	0.00398321	0.323711	0.323711	6	12	0.00100134	9606	Homo sapiens	TUBB1		R-HSA-5624949;R-HSA-5625424;R-HSA-5625426;R-HSA-5625421;R-HSA-5624952;R-HSA-5625416
R-HSA-157858	Gap junction trafficking and regulation	1	56	0.00398321	0.323711	0.323711	3	24	0.00200267	9606	Homo sapiens	TUBB1		R-HSA-190520;R-HSA-191737;R-HSA-190877
R-HSA-2453902	The canonical retinoid cycle in rods (twilight vision)	1	56	0.00398321	0.323711	0.323711	2	25	0.00208611	9606	Homo sapiens	STRA6		R-HSA-2453876;R-HSA-2453863
R-HSA-5655302	Signaling by FGFR1 in disease	1	57	0.00405434	0.328427	0.328427	1	35	0.00292056	9606	Homo sapiens	STAT3		R-HSA-1888198
R-HSA-177929	Signaling by EGFR	1	59	0.0041966	0.337763	0.337763	4	48	0.00400534	9606	Homo sapiens	ARHGEF7		R-HSA-183094;R-HSA-183002;R-HSA-8951490;R-HSA-183084
R-HSA-109606	Intrinsic Pathway for Apoptosis	1	59	0.0041966	0.337763	0.337763	1	60	0.00500668	9606	Homo sapiens	STAT3		R-HSA-6790025
R-HSA-446203	Asparagine N-linked glycosylation	4	421	0.0299452	0.337885	0.337885	7	143	0.0119326	9606	Homo sapiens	MGAT4C;2512;TUBB1;TRAPPC9		R-HSA-5694439;R-HSA-975903;R-HSA-5694418;R-HSA-6809006;R-HSA-6809003;R-HSA-5694441;R-HSA-5694409
R-HSA-6794361	Neurexins and neuroligins	1	60	0.00426773	0.342383	0.342383	9	19	0.00158545	9606	Homo sapiens	DLG2		R-HSA-6794357;R-HSA-6794356;R-HSA-6794354;R-HSA-6797554;R-HSA-6794338;R-HSA-6794336;R-HSA-6794349;R-HSA-6794345;R-HSA-6794344
R-HSA-1989781	PPARA activates gene expression	2	174	0.0123764	0.342502	0.342502	1	41	0.00342123	9606	Homo sapiens	CD36		R-HSA-560517
R-HSA-432722	Golgi Associated Vesicle Biogenesis	1	61	0.00433886	0.346971	0.346971	1	7	0.000584112	9606	Homo sapiens	2512		R-HSA-434362
R-HSA-1236394	Signaling by ERBB4	1	61	0.00433886	0.346971	0.346971	2	37	0.00308745	9606	Homo sapiens	WWP1		R-HSA-1253282;R-HSA-1253300
R-HSA-400206	Regulation of lipid metabolism by Peroxisome proliferator-activated receptor alpha (PPARalpha)	2	176	0.0125187	0.347559	0.347559	1	44	0.00367156	9606	Homo sapiens	CD36		R-HSA-560517
R-HSA-418597	G alpha (z) signalling events	1	62	0.00440999	0.351527	0.351527	4	13	0.00108478	9606	Homo sapiens	GNG11		R-HSA-749453;R-HSA-750988;R-HSA-751024;R-HSA-749446
R-HSA-1221632	Meiotic synapsis	1	62	0.00440999	0.351527	0.351527	1	6	0.000500668	9606	Homo sapiens	UNC84A		R-HSA-912408
R-HSA-73777	RNA Polymerase I Chain Elongation	1	63	0.00448112	0.356051	0.356051	1	1	8.34446e-05	9606	Homo sapiens	15989		R-HSA-74986
R-HSA-112382	Formation of RNA Pol II elongation complex	1	63	0.00448112	0.356051	0.356051	1	2	0.000166889	9606	Homo sapiens	15989		R-HSA-112379
R-HSA-6782210	Gap-filling DNA repair synthesis and ligation in TC-NER	1	66	0.0046945	0.369438	0.369438	2	2	0.000166889	9606	Homo sapiens	15989		R-HSA-6782227;R-HSA-6782208
R-HSA-75955	RNA Polymerase II Transcription Elongation	1	66	0.0046945	0.369438	0.369438	3	8	0.000667557	9606	Homo sapiens	15989		R-HSA-112385;R-HSA-112379;R-HSA-112383
R-HSA-156590	Glutathione conjugation	1	67	0.00476563	0.373839	0.373839	1	14	0.00116822	9606	Homo sapiens	2948		R-HSA-176054
R-HSA-6782135	Dual incision in TC-NER	1	68	0.00483676	0.37821	0.37821	6	6	0.000500668	9606	Homo sapiens	15989		R-HSA-6782211;R-HSA-6782131;R-HSA-6782224;R-HSA-6782141;R-HSA-6782204;R-HSA-6782138
R-HSA-983189	Kinesins	1	68	0.00483676	0.37821	0.37821	2	14	0.00116822	9606	Homo sapiens	TUBB1		R-HSA-983259;R-HSA-983266
R-HSA-445717	Aquaporin-mediated transport	1	68	0.00483676	0.37821	0.37821	3	25	0.00208611	9606	Homo sapiens	GNG11		R-HSA-432195;R-HSA-422320;R-HSA-432188
R-HSA-6791226	Major pathway of rRNA processing in the nucleolus and cytosol	2	189	0.0134433	0.380102	0.380102	5	7	0.000584112	9606	Homo sapiens	20398;6129		R-HSA-6791222;R-HSA-6791221;R-HSA-6791218;R-HSA-6791228;R-HSA-6791227
R-HSA-163841	Gamma carboxylation, hypusine formation and arylsulfatase activation	1	69	0.00490789	0.38255	0.38255	3	39	0.00325434	9606	Homo sapiens	F10		R-HSA-159733;R-HSA-159819;R-HSA-159757
R-HSA-186797	Signaling by PDGF	1	69	0.00490789	0.38255	0.38255	1	28	0.00233645	9606	Homo sapiens	STAT3		R-HSA-380782
R-HSA-9006927	Signaling by Non-Receptor Tyrosine Kinases	1	70	0.00497902	0.38686	0.38686	6	52	0.00433912	9606	Homo sapiens	STAT3		R-HSA-8848087;R-HSA-8848150;R-HSA-8848178;R-HSA-2730595;R-HSA-8848124;R-HSA-2730599
R-HSA-8848021	Signaling by PTK6	1	70	0.00497902	0.38686	0.38686	6	52	0.00433912	9606	Homo sapiens	STAT3		R-HSA-8848087;R-HSA-8848150;R-HSA-8848178;R-HSA-2730595;R-HSA-8848124;R-HSA-2730599
R-HSA-6790901	rRNA modification in the nucleus and cytosol	1	71	0.00505015	0.391141	0.391141	2	8	0.000667557	9606	Homo sapiens	20398		R-HSA-6790907;R-HSA-6790906
R-HSA-983231	Factors involved in megakaryocyte development and platelet production	2	194	0.013799	0.392445	0.392445	3	43	0.00358812	9606	Homo sapiens	TUBB1;23730		R-HSA-1011598;R-HSA-983259;R-HSA-983266
R-HSA-191273	Cholesterol biosynthesis	1	72	0.00512127	0.395392	0.395392	2	32	0.00267023	9606	Homo sapiens	18194		R-HSA-194642;R-HSA-194718
R-HSA-913709	O-linked glycosylation of mucins	1	73	0.0051924	0.399613	0.399613	1	17	0.00141856	9606	Homo sapiens	GALNT2		R-HSA-913675
R-HSA-2559583	Cellular Senescence	2	198	0.0140835	0.402241	0.402241	2	89	0.00742657	9606	Homo sapiens	STAT3;3490		R-HSA-3858387;R-HSA-3797202
R-HSA-204005	COPII-mediated vesicle transport	1	77	0.00547692	0.41621	0.41621	4	16	0.00133511	9606	Homo sapiens	TRAPPC9		R-HSA-5694439;R-HSA-5694418;R-HSA-5694441;R-HSA-5694409
R-HSA-8868773	rRNA processing in the nucleus and cytosol	2	207	0.0147237	0.42401	0.42401	7	15	0.00125167	9606	Homo sapiens	20398;6129		R-HSA-6791222;R-HSA-6791221;R-HSA-6791218;R-HSA-6791228;R-HSA-6790907;R-HSA-6791227;R-HSA-6790906
R-HSA-5617833	Cilium Assembly	2	208	0.0147948	0.426405	0.426405	10	50	0.00417223	9606	Homo sapiens	TUBB1;EXOC4		R-HSA-5624949;R-HSA-5623524;R-HSA-5623527;R-HSA-5625424;R-HSA-5625426;R-HSA-5625421;R-HSA-5624952;R-HSA-5625416;R-HSA-5618328;R-HSA-5618331
R-HSA-4086398	Ca2+ pathway	1	80	0.00569031	0.428358	0.428358	5	27	0.002253	9606	Homo sapiens	GNG11		R-HSA-398193;R-HSA-3965444;R-HSA-3965447;R-HSA-3965441;R-HSA-398040
R-HSA-427413	NoRC negatively regulates rRNA expression	1	80	0.00569031	0.428358	0.428358	1	7	0.000584112	9606	Homo sapiens	15989		R-HSA-427366
R-HSA-421837	Clathrin derived vesicle budding	1	80	0.00569031	0.428358	0.428358	1	19	0.00158545	9606	Homo sapiens	2512		R-HSA-434362
R-HSA-199992	trans-Golgi Network Vesicle Budding	1	80	0.00569031	0.428358	0.428358	1	19	0.00158545	9606	Homo sapiens	2512		R-HSA-434362
R-HSA-167172	Transcription of the HIV genome	1	81	0.00576143	0.432352	0.432352	24	47	0.0039219	9606	Homo sapiens	15989		R-HSA-9613490;R-HSA-167072;R-HSA-167136;R-HSA-167111;R-HSA-167077;R-HSA-9613498;R-HSA-167115;R-HSA-167113;R-HSA-167118;R-HSA-167468;R-HSA-167181;R-HSA-167117;R-HSA-167474;R-HSA-167121;R-HSA-167153;R-HSA-167477;R-HSA-167098;R-HSA-167130;R-HSA-167128;R-HSA-167097;R-HSA-167134;R-HSA-167484;R-HSA-167196;R-HSA-167133
R-HSA-8852276	The role of GTSE1 in G2/M progression after G2 checkpoint	1	83	0.00590369	0.440256	0.440256	3	10	0.000834446	9606	Homo sapiens	TUBB1		R-HSA-8852306;R-HSA-8852298;R-HSA-8852280
R-HSA-73854	RNA Polymerase I Promoter Clearance	1	83	0.00590369	0.440256	0.440256	2	9	0.000751001	9606	Homo sapiens	15989		R-HSA-73769;R-HSA-73758
R-HSA-8939902	Regulation of RUNX2 expression and activity	1	83	0.00590369	0.440256	0.440256	3	32	0.00267023	9606	Homo sapiens	WWP1		R-HSA-9008076;R-HSA-9008110;R-HSA-9008036
R-HSA-917937	Iron uptake and transport	1	83	0.00590369	0.440256	0.440256	1	34	0.00283712	9606	Homo sapiens	2512		R-HSA-1562626
R-HSA-383280	Nuclear Receptor transcription pathway	1	84	0.00597482	0.444168	0.444168	1	1	8.34446e-05	9606	Homo sapiens	NR2F1		R-HSA-376419
R-HSA-6781827	Transcription-Coupled Nucleotide Excision Repair (TC-NER)	1	85	0.00604595	0.448052	0.448052	16	16	0.00133511	9606	Homo sapiens	15989		R-HSA-6782211;R-HSA-6781824;R-HSA-6782208;R-HSA-6781867;R-HSA-6781833;R-HSA-6782069;R-HSA-6782004;R-HSA-6782131;R-HSA-6782227;R-HSA-6782224;R-HSA-6781840;R-HSA-6782141;R-HSA-6782204;R-HSA-6782138;R-HSA-6781818;R-HSA-6782234
R-HSA-6783783	Interleukin-10 signaling	1	86	0.00611708	0.451909	0.451909	6	15	0.00125167	9606	Homo sapiens	STAT3		R-HSA-6784791;R-HSA-6784006;R-HSA-6784323;R-HSA-6790029;R-HSA-6784765;R-HSA-6784763
R-HSA-6806834	Signaling by MET	1	87	0.00618821	0.45574	0.45574	4	49	0.00408879	9606	Homo sapiens	STAT3		R-HSA-2730595;R-HSA-8875817;R-HSA-2730599;R-HSA-8875816
R-HSA-674695	RNA Polymerase II Pre-transcription Events	1	88	0.00625934	0.459544	0.459544	4	17	0.00141856	9606	Homo sapiens	15989		R-HSA-75856;R-HSA-75891;R-HSA-75862;R-HSA-73946
R-HSA-1638091	Heparan sulfate/heparin (HS-GAG) metabolism	1	88	0.00625934	0.459544	0.459544	4	32	0.00267023	9606	Homo sapiens	EXT1		R-HSA-2022856;R-HSA-2076392;R-HSA-2022919;R-HSA-2022851
R-HSA-73864	RNA Polymerase I Transcription	1	89	0.00633046	0.463322	0.463322	6	14	0.00116822	9606	Homo sapiens	15989		R-HSA-74993;R-HSA-74992;R-HSA-74994;R-HSA-73769;R-HSA-74986;R-HSA-73758
R-HSA-6796648	TP53 Regulates Transcription of DNA Repair Genes	1	89	0.00633046	0.463322	0.463322	3	17	0.00141856	9606	Homo sapiens	15989		R-HSA-6797606;R-HSA-6797616;R-HSA-6797712
R-HSA-5250941	Negative epigenetic regulation of rRNA expression	1	89	0.00633046	0.463322	0.463322	1	12	0.00100134	9606	Homo sapiens	15989		R-HSA-427366
R-HSA-9018677	Biosynthesis of DHA-derived SPMs	1	89	0.00633046	0.463322	0.463322	1	58	0.00483979	9606	Homo sapiens	2948		R-HSA-9026777
R-HSA-187037	Signaling by NTRK1 (TRKA)	1	90	0.00640159	0.467074	0.467074	1	59	0.00492323	9606	Homo sapiens	STAT3		R-HSA-198732
R-HSA-5696399	Global Genome Nucleotide Excision Repair (GG-NER)	1	92	0.00654385	0.4745	0.4745	11	20	0.00166889	9606	Homo sapiens	15989		R-HSA-6790487;R-HSA-6790454;R-HSA-5690996;R-HSA-5690213;R-HSA-5689861;R-HSA-5689317;R-HSA-5690990;R-HSA-5696670;R-HSA-5690991;R-HSA-5690988;R-HSA-5691000
R-HSA-1500620	Meiosis	1	92	0.00654385	0.4745	0.4745	1	15	0.00125167	9606	Homo sapiens	UNC84A		R-HSA-912408
R-HSA-6794362	Protein-protein interactions at synapses	1	93	0.00661498	0.478174	0.478174	9	33	0.00275367	9606	Homo sapiens	DLG2		R-HSA-6794357;R-HSA-6794356;R-HSA-6794354;R-HSA-6797554;R-HSA-6794338;R-HSA-6794336;R-HSA-6794349;R-HSA-6794345;R-HSA-6794344
R-HSA-8876198	RAB GEFs exchange GTP for GDP on RABs	1	94	0.00668611	0.481823	0.481823	1	21	0.00175234	9606	Homo sapiens	TRAPPC9		R-HSA-8877475
R-HSA-2262752	Cellular responses to stress	4	514	0.0365602	0.483456	0.483456	3	184	0.0153538	9606	Homo sapiens	2512;TUBB1;STAT3;3490		R-HSA-5618080;R-HSA-3858387;R-HSA-3797202
R-HSA-447115	Interleukin-12 family signaling	1	96	0.00682837	0.489046	0.489046	14	114	0.00951268	9606	Homo sapiens	STAT3		R-HSA-8950441;R-HSA-8952749;R-HSA-8950733;R-HSA-8984014;R-HSA-8950724;R-HSA-8950780;R-HSA-8950269;R-HSA-8950782;R-HSA-8984021;R-HSA-8950485;R-HSA-8950518;R-HSA-8984023;R-HSA-8950583;R-HSA-8952823
R-HSA-156902	Peptide chain elongation	1	97	0.00689949	0.492619	0.492619	4	5	0.000417223	9606	Homo sapiens	6129		R-HSA-156915;R-HSA-156912;R-HSA-156923;R-HSA-156907
R-HSA-380320	Recruitment of NuMA to mitotic centrosomes	1	97	0.00689949	0.492619	0.492619	1	2	0.000166889	9606	Homo sapiens	TUBB1		R-HSA-380316
R-HSA-174824	Plasma lipoprotein assembly, remodeling, and clearance	1	98	0.00697062	0.496168	0.496168	2	84	0.00700935	9606	Homo sapiens	SCARB1		R-HSA-349637;R-HSA-349638
R-HSA-112310	Neurotransmitter release cycle	1	99	0.00704175	0.499693	0.499693	2	36	0.00300401	9606	Homo sapiens	DNAJC5		R-HSA-888589;R-HSA-917744
R-HSA-373080	Class B/2 (Secretin family receptors)	1	99	0.00704175	0.499693	0.499693	1	20	0.00166889	9606	Homo sapiens	GNG11		R-HSA-381612
R-HSA-975956	Nonsense Mediated Decay (NMD) independent of the Exon Junction Complex (EJC)	1	101	0.00718401	0.506669	0.506669	1	1	8.34446e-05	9606	Homo sapiens	6129		R-HSA-927789
R-HSA-156842	Eukaryotic Translation Elongation	1	102	0.00725514	0.51012	0.51012	4	9	0.000751001	9606	Homo sapiens	6129		R-HSA-156915;R-HSA-156912;R-HSA-156923;R-HSA-156907
R-HSA-72312	rRNA processing	2	245	0.0174266	0.5111	0.5111	7	21	0.00175234	9606	Homo sapiens	20398;6129		R-HSA-6791222;R-HSA-6791221;R-HSA-6791218;R-HSA-6791228;R-HSA-6790907;R-HSA-6791227;R-HSA-6790906
R-HSA-68886	M Phase	3	390	0.0277402	0.513372	0.513372	8	66	0.00550734	9606	Homo sapiens	2512;TUBB1;MAD1L1		R-HSA-2484822;R-HSA-375302;R-HSA-2467809;R-HSA-2467811;R-HSA-380316;R-HSA-1638803;R-HSA-2468287;R-HSA-1638821
R-HSA-5668541	TNFR2 non-canonical NF-kB pathway	1	104	0.0073974	0.516952	0.516952	1	43	0.00358812	9606	Homo sapiens	TNFSF4		R-HSA-5692315
R-HSA-77289	Mitochondrial Fatty Acid Beta-Oxidation	1	105	0.00746853	0.520333	0.520333	1	47	0.0039219	9606	Homo sapiens	18194		R-HSA-71020
R-HSA-72764	Eukaryotic Translation Termination	1	106	0.00753965	0.52369	0.52369	3	5	0.000417223	9606	Homo sapiens	6129		R-HSA-141671;R-HSA-141691;R-HSA-141673
R-HSA-72689	Formation of a pool of free 40S subunits	1	106	0.00753965	0.52369	0.52369	1	2	0.000166889	9606	Homo sapiens	6129		R-HSA-72673
R-HSA-6811434	COPI-dependent Golgi-to-ER retrograde traffic	1	107	0.00761078	0.527023	0.527023	2	11	0.000917891	9606	Homo sapiens	TUBB1		R-HSA-6811426;R-HSA-6811423
R-HSA-157118	Signaling by NOTCH	2	257	0.0182801	0.536795	0.536795	1	152	0.0126836	9606	Homo sapiens	ACTA2		R-HSA-9604664
R-HSA-168188	Toll Like Receptor TLR6:TLR2 Cascade	1	111	0.0078953	0.540129	0.540129	18	65	0.0054239	9606	Homo sapiens	CD36		R-HSA-166082;R-HSA-2201316;R-HSA-166119;R-HSA-166091;R-HSA-2201322;R-HSA-166286;R-HSA-937059;R-HSA-166284;R-HSA-2559464;R-HSA-937022;R-HSA-2559414;R-HSA-168950;R-HSA-2262775;R-HSA-166362;R-HSA-937079;R-HSA-166363;R-HSA-166072;R-HSA-2262777
R-HSA-166058	MyD88:MAL(TIRAP) cascade initiated on plasma membrane	1	111	0.0078953	0.540129	0.540129	16	63	0.00525701	9606	Homo sapiens	CD36		R-HSA-166082;R-HSA-2201316;R-HSA-166119;R-HSA-166091;R-HSA-2201322;R-HSA-166286;R-HSA-937059;R-HSA-166284;R-HSA-937022;R-HSA-2559414;R-HSA-2262775;R-HSA-166362;R-HSA-937079;R-HSA-166363;R-HSA-166072;R-HSA-2262777
R-HSA-111885	Opioid Signalling	1	111	0.0078953	0.540129	0.540129	5	57	0.00475634	9606	Homo sapiens	GNG11		R-HSA-167408;R-HSA-167429;R-HSA-167419;R-HSA-167433;R-HSA-112271
R-HSA-162906	HIV Infection	2	262	0.0186357	0.547229	0.547229	25	158	0.0131842	9606	Homo sapiens	23730;15989		R-HSA-167111;R-HSA-167115;R-HSA-167113;R-HSA-167118;R-HSA-167181;R-HSA-167117;R-HSA-167121;R-HSA-167130;R-HSA-167128;R-HSA-167134;R-HSA-167196;R-HSA-167133;R-HSA-9613490;R-HSA-167072;R-HSA-167136;R-HSA-167077;R-HSA-9613498;R-HSA-167468;R-HSA-167474;R-HSA-167153;R-HSA-167477;R-HSA-167098;R-HSA-200952;R-HSA-167097;R-HSA-167484
R-HSA-192823	Viral mRNA Translation	1	114	0.00810868	0.549722	0.549722	2	2	0.000166889	9606	Homo sapiens	6129		R-HSA-192704;R-HSA-192841
R-HSA-2408557	Selenocysteine synthesis	1	114	0.00810868	0.549722	0.549722	2	7	0.000584112	9606	Homo sapiens	6129		R-HSA-2408529;R-HSA-5333615
R-HSA-181438	Toll Like Receptor 2 (TLR2) Cascade	1	114	0.00810868	0.549722	0.549722	18	67	0.00559079	9606	Homo sapiens	CD36		R-HSA-166082;R-HSA-2201316;R-HSA-166119;R-HSA-166091;R-HSA-2201322;R-HSA-166286;R-HSA-937059;R-HSA-166284;R-HSA-2559464;R-HSA-937022;R-HSA-2559414;R-HSA-168950;R-HSA-2262775;R-HSA-166362;R-HSA-937079;R-HSA-166363;R-HSA-166072;R-HSA-2262777
R-HSA-168179	Toll Like Receptor TLR1:TLR2 Cascade	1	114	0.00810868	0.549722	0.549722	16	65	0.0054239	9606	Homo sapiens	CD36		R-HSA-166082;R-HSA-2201316;R-HSA-166119;R-HSA-166091;R-HSA-2201322;R-HSA-166286;R-HSA-937059;R-HSA-166284;R-HSA-937022;R-HSA-2559414;R-HSA-2262775;R-HSA-166362;R-HSA-937079;R-HSA-166363;R-HSA-166072;R-HSA-2262777
R-HSA-8856825	Cargo recognition for clathrin-mediated endocytosis	1	115	0.00817981	0.552876	0.552876	1	14	0.00116822	9606	Homo sapiens	SCARB2		R-HSA-8866277
R-HSA-166520	Signaling by NTRKs	1	115	0.00817981	0.552876	0.552876	1	121	0.0100968	9606	Homo sapiens	STAT3		R-HSA-198732
R-HSA-8878159	Transcriptional regulation by RUNX3	1	118	0.0083932	0.562205	0.562205	3	47	0.0039219	9606	Homo sapiens	TEAD2		R-HSA-8951676;R-HSA-8951695;R-HSA-1989766
R-HSA-1799339	SRP-dependent cotranslational protein targeting to membrane	1	119	0.00846433	0.565272	0.565272	5	5	0.000417223	9606	Homo sapiens	6129		R-HSA-1799326;R-HSA-1799330;R-HSA-1799329;R-HSA-1799335;R-HSA-1799332
R-HSA-5696398	Nucleotide Excision Repair	1	119	0.00846433	0.565272	0.565272	27	36	0.00300401	9606	Homo sapiens	15989		R-HSA-5696670;R-HSA-6781867;R-HSA-6790454;R-HSA-6782069;R-HSA-6782004;R-HSA-5689861;R-HSA-6782131;R-HSA-6782141;R-HSA-6782204;R-HSA-6782138;R-HSA-6781818;R-HSA-5690996;R-HSA-6782211;R-HSA-6781824;R-HSA-6782208;R-HSA-6781833;R-HSA-5691000;R-HSA-6790487;R-HSA-5690213;R-HSA-5689317;R-HSA-6782227;R-HSA-6782224;R-HSA-6781840;R-HSA-5690990;R-HSA-5690991;R-HSA-5690988;R-HSA-6782234
R-HSA-72706	GTP hydrolysis and joining of the 60S ribosomal subunit	1	120	0.00853546	0.568318	0.568318	2	3	0.000250334	9606	Homo sapiens	6129		R-HSA-72672;R-HSA-72671
R-HSA-156827	L13a-mediated translational silencing of Ceruloplasmin expression	1	120	0.00853546	0.568318	0.568318	1	3	0.000250334	9606	Homo sapiens	6129		R-HSA-156826
R-HSA-2672351	Stimuli-sensing channels	1	120	0.00853546	0.568318	0.568318	1	24	0.00200267	9606	Homo sapiens	WWP1		R-HSA-2682349
R-HSA-2871796	FCERI mediated MAPK activation	1	123	0.00874884	0.577328	0.577328	5	20	0.00166889	9606	Homo sapiens	VAV2		R-HSA-2730841;R-HSA-2730889;R-HSA-2730856;R-HSA-2730840;R-HSA-2730892
R-HSA-1474165	Reproduction	1	123	0.00874884	0.577328	0.577328	1	24	0.00200267	9606	Homo sapiens	UNC84A		R-HSA-912408
R-HSA-927802	Nonsense-Mediated Decay (NMD)	1	124	0.00881997	0.58029	0.58029	5	6	0.000500668	9606	Homo sapiens	6129		R-HSA-927836;R-HSA-927789;R-HSA-927832;R-HSA-927813;R-HSA-927889
R-HSA-975957	Nonsense Mediated Decay (NMD) enhanced by the Exon Junction Complex (EJC)	1	124	0.00881997	0.58029	0.58029	4	5	0.000417223	9606	Homo sapiens	6129		R-HSA-927836;R-HSA-927832;R-HSA-927813;R-HSA-927889
R-HSA-5610787	Hedgehog 'off' state	1	124	0.00881997	0.58029	0.58029	2	32	0.00267023	9606	Homo sapiens	TUBB1		R-HSA-5610733;R-HSA-5610767
R-HSA-69620	Cell Cycle Checkpoints	2	279	0.0198449	0.581482	0.581482	4	57	0.00475634	9606	Homo sapiens	2512;MAD1L1		R-HSA-141409;R-HSA-141431;R-HSA-141422;R-HSA-141439
R-HSA-418346	Platelet homeostasis	1	125	0.0088911	0.583232	0.583232	3	30	0.00250334	9606	Homo sapiens	GNG11		R-HSA-392852;R-HSA-392870;R-HSA-392874
R-HSA-4420097	VEGFA-VEGFR2 Pathway	1	125	0.0088911	0.583232	0.583232	7	77	0.00642523	9606	Homo sapiens	VAV2		R-HSA-5357472;R-HSA-5357445;R-HSA-8951586;R-HSA-5357483;R-HSA-434637;R-HSA-5218820;R-HSA-5218850
R-HSA-2871809	FCERI mediated Ca+2 mobilization	1	129	0.00917562	0.594795	0.594795	5	11	0.000917891	9606	Homo sapiens	VAV2		R-HSA-2730888;R-HSA-2730858;R-HSA-2730847;R-HSA-2730833;R-HSA-2730885
R-HSA-9007101	Rab regulation of trafficking	1	129	0.00917562	0.594795	0.594795	1	35	0.00292056	9606	Homo sapiens	TRAPPC9		R-HSA-8877475
R-HSA-72613	Eukaryotic Translation Initiation	1	130	0.00924675	0.597635	0.597635	4	21	0.00175234	9606	Homo sapiens	6129		R-HSA-72673;R-HSA-72672;R-HSA-156826;R-HSA-72671
R-HSA-72737	Cap-dependent Translation Initiation	1	130	0.00924675	0.597635	0.597635	3	18	0.001502	9606	Homo sapiens	6129		R-HSA-72673;R-HSA-72672;R-HSA-72671
R-HSA-5173105	O-linked glycosylation	1	132	0.009389	0.603258	0.603258	1	26	0.00216956	9606	Homo sapiens	GALNT2		R-HSA-913675
R-HSA-8953897	Cellular responses to external stimuli	4	601	0.0427484	0.607455	0.607455	3	254	0.0211949	9606	Homo sapiens	2512;TUBB1;STAT3;3490		R-HSA-5618080;R-HSA-3858387;R-HSA-3797202
R-HSA-194138	Signaling by VEGF	1	134	0.00953126	0.608803	0.608803	7	83	0.0069259	9606	Homo sapiens	VAV2		R-HSA-5357472;R-HSA-5357445;R-HSA-8951586;R-HSA-5357483;R-HSA-434637;R-HSA-5218820;R-HSA-5218850
R-HSA-212165	Epigenetic regulation of gene expression	1	139	0.00988691	0.622331	0.622331	1	34	0.00283712	9606	Homo sapiens	15989		R-HSA-427366
R-HSA-983169	Class I MHC mediated antigen processing & presentation	3	465	0.0330749	0.632948	0.632948	7	48	0.00400534	9606	Homo sapiens	28871;WWP1;CD36		R-HSA-8863895;R-HSA-983147;R-HSA-983157;R-HSA-983156;R-HSA-983140;R-HSA-1236958;R-HSA-1236956
R-HSA-166016	Toll Like Receptor 4 (TLR4) Cascade	1	144	0.0102425	0.635397	0.635397	16	94	0.00784379	9606	Homo sapiens	CD36		R-HSA-166082;R-HSA-2201316;R-HSA-166119;R-HSA-166091;R-HSA-2201322;R-HSA-166286;R-HSA-937059;R-HSA-166284;R-HSA-937022;R-HSA-2559414;R-HSA-2262775;R-HSA-166362;R-HSA-937079;R-HSA-166363;R-HSA-166072;R-HSA-2262777
R-HSA-8878166	Transcriptional regulation by RUNX2	1	147	0.0104559	0.64302	0.64302	3	84	0.00700935	9606	Homo sapiens	WWP1		R-HSA-9008076;R-HSA-9008110;R-HSA-9008036
R-HSA-2980736	Peptide hormone metabolism	1	147	0.0104559	0.64302	0.64302	1	63	0.00525701	9606	Homo sapiens	EXOC4		R-HSA-265177
R-HSA-1474228	Degradation of the extracellular matrix	1	148	0.0105271	0.645526	0.645526	1	105	0.00876168	9606	Homo sapiens	20398		R-HSA-8848658
R-HSA-983168	Antigen processing: Ubiquitination & Proteasome degradation	2	315	0.0224056	0.6477	0.6477	4	9	0.000751001	9606	Homo sapiens	28871;WWP1		R-HSA-983147;R-HSA-983157;R-HSA-983156;R-HSA-983140
R-HSA-162909	Host Interactions of HIV factors	1	150	0.0106693	0.650486	0.650486	1	54	0.00450601	9606	Homo sapiens	23730		R-HSA-200952
R-HSA-162582	Signal Transduction	21	3190	0.226901	0.655452	0.655452	122	2178	0.181742	9606	Homo sapiens	ARHGEF10;STAT3;WWP1;GNG11;MYLK;VAV2;ACTA2;2512;DLG2;GDNF;TUBB1;PDE8B;ARHGEF7;NGEF;MAD1L1;FGFR2;STRA6		R-HSA-5654614;R-HSA-5654615;R-HSA-5654612;R-HSA-5654608;R-HSA-167429;R-HSA-5666129;R-HSA-5654622;R-HSA-5654620;R-HSA-167433;R-HSA-5654618;R-HSA-420883;R-HSA-5654607;R-HSA-8964241;R-HSA-5654605;R-HSA-5654603;R-HSA-5668978;R-HSA-5666160;R-HSA-8964271;R-HSA-5654399;R-HSA-1470012;R-HSA-5654397;R-HSA-1470010;R-HSA-5668984;R-HSA-183084;R-HSA-5666169;R-HSA-1470009;R-HSA-190258;R-HSA-183094;R-HSA-190260;…
R-HSA-2029482	Regulation of actin dynamics for phagocytic cup formation	1	158	0.0112384	0.669647	0.669647	3	24	0.00200267	9606	Homo sapiens	VAV2		R-HSA-2029453;R-HSA-2029451;R-HSA-2029458
R-HSA-9018678	Biosynthesis of specialized proresolving mediators (SPMs)	1	159	0.0113095	0.671968	0.671968	1	124	0.0103471	9606	Homo sapiens	2948		R-HSA-9026777
R-HSA-381119	Unfolded Protein Response (UPR)	1	160	0.0113806	0.674273	0.674273	4	95	0.00792724	9606	Homo sapiens	CREB3L2		R-HSA-8874198;R-HSA-8874191;R-HSA-8874205;R-HSA-8874187
R-HSA-8856828	Clathrin-mediated endocytosis	1	161	0.0114517	0.676561	0.676561	16	34	0.00283712	9606	Homo sapiens	SCARB2		R-HSA-8868071;R-HSA-8868230;R-HSA-8866277;R-HSA-8867756;R-HSA-8868236;R-HSA-8868651;R-HSA-8867754;R-HSA-8868072;R-HSA-8868648;R-HSA-8868661;R-HSA-8868660;R-HSA-8868659;R-HSA-8868658;R-HSA-8869438;R-HSA-8871194;R-HSA-8871193
R-HSA-446652	Interleukin-1 family signaling	1	162	0.0115229	0.678834	0.678834	1	78	0.00650868	9606	Homo sapiens	STAT3		R-HSA-9009072
R-HSA-1852241	Organelle biogenesis and maintenance	2	335	0.0238282	0.680808	0.680808	10	86	0.00717623	9606	Homo sapiens	TUBB1;EXOC4		R-HSA-5624949;R-HSA-5623524;R-HSA-5623527;R-HSA-5625424;R-HSA-5625426;R-HSA-5625421;R-HSA-5624952;R-HSA-5625416;R-HSA-5618328;R-HSA-5618331
R-HSA-162599	Late Phase of HIV Life Cycle	1	163	0.011594	0.681091	0.681091	24	77	0.00642523	9606	Homo sapiens	15989		R-HSA-9613490;R-HSA-167072;R-HSA-167136;R-HSA-167111;R-HSA-167077;R-HSA-9613498;R-HSA-167115;R-HSA-167113;R-HSA-167118;R-HSA-167468;R-HSA-167181;R-HSA-167117;R-HSA-167474;R-HSA-167121;R-HSA-167153;R-HSA-167477;R-HSA-167098;R-HSA-167130;R-HSA-167128;R-HSA-167097;R-HSA-167134;R-HSA-167484;R-HSA-167196;R-HSA-167133
R-HSA-1236974	ER-Phagosome pathway	1	165	0.0117363	0.685558	0.685558	1	10	0.000834446	9606	Homo sapiens	CD36		R-HSA-8863895
R-HSA-3858494	Beta-catenin independent WNT signaling	1	165	0.0117363	0.685558	0.685558	5	51	0.00425567	9606	Homo sapiens	GNG11		R-HSA-398193;R-HSA-3965444;R-HSA-3965447;R-HSA-3965441;R-HSA-398040
R-HSA-5358351	Signaling by Hedgehog	1	168	0.0119496	0.692142	0.692142	2	82	0.00684246	9606	Homo sapiens	TUBB1		R-HSA-5610733;R-HSA-5610767
R-HSA-2187338	Visual phototransduction	1	168	0.0119496	0.692142	0.692142	2	90	0.00751001	9606	Homo sapiens	STRA6		R-HSA-2453876;R-HSA-2453863
R-HSA-1640170	Cell Cycle	4	682	0.0485099	0.705455	0.705455	16	411	0.0342957	9606	Homo sapiens	2512;TUBB1;UNC84A;MAD1L1		R-HSA-141409;R-HSA-375302;R-HSA-2467809;R-HSA-2467811;R-HSA-1638803;R-HSA-141422;R-HSA-8852298;R-HSA-2484822;R-HSA-141431;R-HSA-8852306;R-HSA-912408;R-HSA-380316;R-HSA-2468287;R-HSA-1638821;R-HSA-141439;R-HSA-8852280
R-HSA-168273	Influenza Viral RNA Transcription and Replication	1	175	0.0124475	0.70698	0.70698	2	15	0.00125167	9606	Homo sapiens	6129		R-HSA-192704;R-HSA-192841
R-HSA-162587	HIV Life Cycle	1	177	0.0125898	0.711088	0.711088	24	115	0.00959613	9606	Homo sapiens	15989		R-HSA-9613490;R-HSA-167072;R-HSA-167136;R-HSA-167111;R-HSA-167077;R-HSA-9613498;R-HSA-167115;R-HSA-167113;R-HSA-167118;R-HSA-167468;R-HSA-167181;R-HSA-167117;R-HSA-167474;R-HSA-167121;R-HSA-167153;R-HSA-167477;R-HSA-167098;R-HSA-167130;R-HSA-167128;R-HSA-167097;R-HSA-167134;R-HSA-167484;R-HSA-167196;R-HSA-167133
R-HSA-2408522	Selenoamino acid metabolism	1	182	0.0129454	0.72111	0.72111	2	33	0.00275367	9606	Homo sapiens	6129		R-HSA-2408529;R-HSA-5333615
R-HSA-1630316	Glycosaminoglycan metabolism	1	182	0.0129454	0.72111	0.72111	4	82	0.00684246	9606	Homo sapiens	EXT1		R-HSA-2022856;R-HSA-2076392;R-HSA-2022919;R-HSA-2022851
R-HSA-9010553	Regulation of expression of SLITs and ROBOs	1	183	0.0130166	0.723072	0.723072	2	20	0.00166889	9606	Homo sapiens	6129		R-HSA-9014652;R-HSA-9014610
R-HSA-168898	Toll-like Receptor Cascades	1	184	0.0130877	0.725021	0.725021	19	181	0.0151035	9606	Homo sapiens	CD36		R-HSA-166082;R-HSA-8869667;R-HSA-2201316;R-HSA-166119;R-HSA-166091;R-HSA-2201322;R-HSA-166286;R-HSA-937059;R-HSA-166284;R-HSA-2559464;R-HSA-937022;R-HSA-2559414;R-HSA-168950;R-HSA-2262775;R-HSA-166362;R-HSA-937079;R-HSA-166363;R-HSA-166072;R-HSA-2262777
R-HSA-5663205	Infectious disease	3	539	0.0383384	0.729765	0.729765	27	330	0.0275367	9606	Homo sapiens	6129;23730;15989		R-HSA-192704;R-HSA-167111;R-HSA-167115;R-HSA-192841;R-HSA-167113;R-HSA-167118;R-HSA-167181;R-HSA-167117;R-HSA-167121;R-HSA-167130;R-HSA-167128;R-HSA-167134;R-HSA-167196;R-HSA-167133;R-HSA-9613490;R-HSA-167072;R-HSA-167136;R-HSA-167077;R-HSA-9613498;R-HSA-167468;R-HSA-167474;R-HSA-167153;R-HSA-167477;R-HSA-167098;R-HSA-200952;R-HSA-167097;R-HSA-167484
R-HSA-1236975	Antigen processing-Cross presentation	1	187	0.0133011	0.730787	0.730787	3	23	0.00191923	9606	Homo sapiens	CD36		R-HSA-8863895;R-HSA-1236958;R-HSA-1236956
R-HSA-109581	Apoptosis	1	187	0.0133011	0.730787	0.730787	1	139	0.0115988	9606	Homo sapiens	STAT3		R-HSA-6790025
R-HSA-168255	Influenza Life Cycle	1	188	0.0133722	0.732682	0.732682	2	52	0.00433912	9606	Homo sapiens	6129		R-HSA-192704;R-HSA-192841
R-HSA-2029480	Fcgamma receptor (FCGR) dependent phagocytosis	1	193	0.0137279	0.741962	0.741962	3	42	0.00350467	9606	Homo sapiens	VAV2		R-HSA-2029453;R-HSA-2029451;R-HSA-2029458
R-HSA-3781865	Diseases of glycosylation	1	194	0.013799	0.74378	0.74378	8	77	0.00642523	9606	Homo sapiens	EXT1		R-HSA-9036283;R-HSA-3656261;R-HSA-9036285;R-HSA-3656257;R-HSA-9036289;R-HSA-3656254;R-HSA-9036290;R-HSA-3656267
R-HSA-5357801	Programmed Cell Death	1	195	0.0138701	0.745584	0.745584	1	152	0.0126836	9606	Homo sapiens	STAT3		R-HSA-6790025
R-HSA-168254	Influenza Infection	1	199	0.0141546	0.752678	0.752678	2	60	0.00500668	9606	Homo sapiens	6129		R-HSA-192704;R-HSA-192841
R-HSA-69278	Cell Cycle, Mitotic	3	570	0.0405434	0.763995	0.763995	11	322	0.0268692	9606	Homo sapiens	2512;TUBB1;MAD1L1		R-HSA-2484822;R-HSA-375302;R-HSA-2467809;R-HSA-8852306;R-HSA-2467811;R-HSA-380316;R-HSA-1638803;R-HSA-2468287;R-HSA-1638821;R-HSA-8852298;R-HSA-8852280
R-HSA-983712	Ion channel transport	1	207	0.0147237	0.766284	0.766284	1	39	0.00325434	9606	Homo sapiens	WWP1		R-HSA-2682349
R-HSA-69275	G2/M Transition	1	212	0.0150793	0.774408	0.774408	3	78	0.00650868	9606	Homo sapiens	TUBB1		R-HSA-8852306;R-HSA-8852298;R-HSA-8852280
R-HSA-453274	Mitotic G2-G2/M phases	1	214	0.0152216	0.777579	0.777579	3	80	0.00667557	9606	Homo sapiens	TUBB1		R-HSA-8852306;R-HSA-8852298;R-HSA-8852280
R-HSA-392499	Metabolism of proteins	14	2357	0.167651	0.782595	0.782595	52	888	0.0740988	9606	Homo sapiens	20398;F10;GALNT2;STAT3;TRAPPC9;GNG11;3490;MGAT4C;2512;CREB3L2;TUBB1;EXOC4;FAM20C;6129		R-HSA-5694418;R-HSA-1799326;R-HSA-913675;R-HSA-8850560;R-HSA-159757;R-HSA-975903;R-HSA-156826;R-HSA-5694409;R-HSA-8867370;R-HSA-5694439;R-HSA-8955706;R-HSA-6814418;R-HSA-1799330;R-HSA-1799329;R-HSA-1799335;R-HSA-8866105;R-HSA-1799332;R-HSA-5694441;R-HSA-389956;R-HSA-390470;R-HSA-389955;R-HSA-389954;R-HSA-8874191;R-HSA-8955712;R-HSA-159819;R-HSA-389964;R-HSA-6809006;R-HSA-8874187;R-HSA-389961;R-HS…
R-HSA-8953854	Metabolism of RNA	4	782	0.0556227	0.800767	0.800767	22	187	0.0156041	9606	Homo sapiens	20398;6129;IGF2BP2;15989		R-HSA-927789;R-HSA-428293;R-HSA-77090;R-HSA-927813;R-HSA-77069;R-HSA-77068;R-HSA-77073;R-HSA-6791222;R-HSA-927836;R-HSA-6791221;R-HSA-77077;R-HSA-6791218;R-HSA-927832;R-HSA-77078;R-HSA-77081;R-HSA-77083;R-HSA-6791228;R-HSA-6790907;R-HSA-6791227;R-HSA-77085;R-HSA-6790906;R-HSA-927889
R-HSA-382551	Transport of small molecules	5	960	0.0682837	0.806796	0.806796	9	430	0.0358812	9606	Homo sapiens	SCARB1;29242;2512;WWP1;GNG11		R-HSA-349637;R-HSA-1237059;R-HSA-349638;R-HSA-432195;R-HSA-1562626;R-HSA-1237047;R-HSA-2682349;R-HSA-422320;R-HSA-432188
R-HSA-2454202	Fc epsilon receptor (FCERI) signaling	1	234	0.0166441	0.806959	0.806959	10	63	0.00525701	9606	Homo sapiens	VAV2		R-HSA-2730841;R-HSA-2730889;R-HSA-2730888;R-HSA-2730856;R-HSA-2730840;R-HSA-2730858;R-HSA-2730892;R-HSA-2730847;R-HSA-2730833;R-HSA-2730885
R-HSA-376176	Signaling by ROBO receptors	1	235	0.0167153	0.808323	0.808323	2	60	0.00500668	9606	Homo sapiens	6129		R-HSA-9014652;R-HSA-9014610
R-HSA-449147	Signaling by Interleukins	3	640	0.0455224	0.828548	0.828548	85	491	0.0409713	9606	Homo sapiens	STAT3;CD36		R-HSA-6788582;R-HSA-8987150;R-HSA-1112727;R-HSA-6789615;R-HSA-1112602;R-HSA-8987266;R-HSA-8987141;R-HSA-1112604;R-HSA-8985988;R-HSA-8987014;R-HSA-8987270;R-HSA-9006873;R-HSA-8987161;R-HSA-8987033;R-HSA-6786293;R-HSA-9005340;R-HSA-8982163;R-HSA-8983059;R-HSA-6784765;R-HSA-8982162;R-HSA-1112587;R-HSA-8982165;R-HSA-6784763;R-HSA-8987156;R-HSA-9006870;R-HSA-8950441;R-HSA-6784323;R-HSA-8952749;R-HSA-8…
R-HSA-1280218	Adaptive Immune System	5	998	0.0709866	0.833034	0.833034	8	261	0.021779	9606	Homo sapiens	2512;28871;TUBB1;WWP1;CD36		R-HSA-8863895;R-HSA-2213248;R-HSA-983147;R-HSA-983157;R-HSA-983156;R-HSA-983140;R-HSA-1236958;R-HSA-1236956
R-HSA-202733	Cell surface interactions at the vascular wall	1	256	0.018209	0.834854	0.834854	1	64	0.00534045	9606	Homo sapiens	GYPC		R-HSA-8867098
R-HSA-4839726	Chromatin organization	1	257	0.0182801	0.836023	0.836023	1	84	0.00700935	9606	Homo sapiens	PRDM16		R-HSA-5634802
R-HSA-3247509	Chromatin modifying enzymes	1	257	0.0182801	0.836023	0.836023	1	84	0.00700935	9606	Homo sapiens	PRDM16		R-HSA-5634802
R-HSA-156580	Phase II - Conjugation of compounds	1	258	0.0183512	0.837183	0.837183	1	70	0.00584112	9606	Homo sapiens	2948		R-HSA-176054
R-HSA-71291	Metabolism of amino acids and derivatives	3	658	0.0468028	0.84252	0.84252	6	283	0.0236148	9606	Homo sapiens	29301;6129;2948		R-HSA-893583;R-HSA-70899;R-HSA-2408529;R-HSA-508561;R-HSA-70952;R-HSA-5333615
R-HSA-388396	GPCR downstream signalling	7	1355	0.0963795	0.84425	0.84425	44	253	0.0211115	9606	Homo sapiens	ARHGEF10;PDE8B;ARHGEF7;GNG11;NGEF;VAV2;STRA6		R-HSA-2453863;R-HSA-749448;R-HSA-749454;R-HSA-749453;R-HSA-750988;R-HSA-749452;R-HSA-167429;R-HSA-167433;R-HSA-749446;R-HSA-8964614;R-HSA-112271;R-HSA-2453876;R-HSA-8964634;R-HSA-751001;R-HSA-420883;R-HSA-8964317;R-HSA-419166;R-HSA-8964241;R-HSA-750993;R-HSA-749456;R-HSA-398040;R-HSA-751019;R-HSA-379044;R-HSA-392295;R-HSA-8982637;R-HSA-8964271;R-HSA-392300;R-HSA-380073;R-HSA-379048;R-HSA-751013;R…
R-HSA-416476	G alpha (q) signalling events	1	282	0.0200583	0.862715	0.862715	4	35	0.00292056	9606	Homo sapiens	GNG11		R-HSA-749448;R-HSA-749452;R-HSA-750993;R-HSA-379048
R-HSA-597592	Post-translational protein modification	8	1594	0.113379	0.87882	0.87882	18	521	0.0434746	9606	Homo sapiens	MGAT4C;2512;F10;GALNT2;TUBB1;FAM20C;TRAPPC9;3490		R-HSA-5694418;R-HSA-913675;R-HSA-8955712;R-HSA-159819;R-HSA-8865774;R-HSA-6809006;R-HSA-8952289;R-HSA-6809003;R-HSA-8867370;R-HSA-159757;R-HSA-5694439;R-HSA-975903;R-HSA-8955706;R-HSA-8955869;R-HSA-159733;R-HSA-8866105;R-HSA-5694441;R-HSA-5694409
R-HSA-8957322	Metabolism of steroids	1	321	0.0228323	0.896015	0.896015	2	234	0.019526	9606	Homo sapiens	18194		R-HSA-194642;R-HSA-194718
R-HSA-372790	Signaling by GPCR	7	1480	0.105271	0.901493	0.901493	45	430	0.0358812	9606	Homo sapiens	ARHGEF10;PDE8B;ARHGEF7;GNG11;NGEF;VAV2;STRA6		R-HSA-2453863;R-HSA-749448;R-HSA-749454;R-HSA-749453;R-HSA-750988;R-HSA-749452;R-HSA-167429;R-HSA-167433;R-HSA-749446;R-HSA-8964614;R-HSA-112271;R-HSA-2453876;R-HSA-8964634;R-HSA-751001;R-HSA-420883;R-HSA-8964317;R-HSA-419166;R-HSA-8964241;R-HSA-750993;R-HSA-749456;R-HSA-398040;R-HSA-751019;R-HSA-379044;R-HSA-392295;R-HSA-8982637;R-HSA-8964271;R-HSA-392300;R-HSA-381612;R-HSA-380073;R-HSA-379048;R…
R-HSA-1474244	Extracellular matrix organization	1	329	0.0234014	0.901785	0.901785	1	318	0.0265354	9606	Homo sapiens	20398		R-HSA-8848658
R-HSA-195721	Signaling by WNT	1	330	0.0234725	0.902483	0.902483	5	156	0.0130174	9606	Homo sapiens	GNG11		R-HSA-398193;R-HSA-3965444;R-HSA-3965447;R-HSA-3965441;R-HSA-398040
R-HSA-72766	Translation	1	339	0.0241127	0.908553	0.908553	16	99	0.00826101	9606	Homo sapiens	6129		R-HSA-72673;R-HSA-72672;R-HSA-1799326;R-HSA-141671;R-HSA-156907;R-HSA-141673;R-HSA-156915;R-HSA-156912;R-HSA-156826;R-HSA-1799330;R-HSA-156923;R-HSA-141691;R-HSA-1799329;R-HSA-1799335;R-HSA-72671;R-HSA-1799332
R-HSA-168249	Innate Immune System	6	1325	0.0942457	0.909016	0.909016	44	684	0.0570761	9606	Homo sapiens	2512;CRISPLD2;DNAJC5;23730;CD36;VAV2		R-HSA-2424484;R-HSA-166082;R-HSA-2424485;R-HSA-2730856;R-HSA-2424486;R-HSA-2730858;R-HSA-2424487;R-HSA-2424481;R-HSA-2201316;R-HSA-166091;R-HSA-2201322;R-HSA-2029458;R-HSA-166286;R-HSA-166284;R-HSA-2559464;R-HSA-6799350;R-HSA-2559414;R-HSA-2029453;R-HSA-2029451;R-HSA-6800434;R-HSA-2262775;R-HSA-166362;R-HSA-166363;R-HSA-2262777;R-HSA-2730889;R-HSA-2730888;R-HSA-8869667;R-HSA-2730892;R-HSA-166119;…
R-HSA-418594	G alpha (i) signalling events	2	567	0.04033	0.909409	0.909409	14	161	0.0134346	9606	Homo sapiens	GNG11;STRA6		R-HSA-2453863;R-HSA-8982637;R-HSA-749454;R-HSA-167429;R-HSA-167433;R-HSA-380073;R-HSA-112271;R-HSA-2453876;R-HSA-751001;R-HSA-167408;R-HSA-420883;R-HSA-8982640;R-HSA-167419;R-HSA-749456
R-HSA-73894	DNA Repair	1	349	0.024824	0.914859	0.914859	27	309	0.0257844	9606	Homo sapiens	15989		R-HSA-5696670;R-HSA-6781867;R-HSA-6790454;R-HSA-6782069;R-HSA-6782004;R-HSA-5689861;R-HSA-6782131;R-HSA-6782141;R-HSA-6782204;R-HSA-6782138;R-HSA-6781818;R-HSA-5690996;R-HSA-6782211;R-HSA-6781824;R-HSA-6782208;R-HSA-6781833;R-HSA-5691000;R-HSA-6790487;R-HSA-5690213;R-HSA-5689317;R-HSA-6782227;R-HSA-6782224;R-HSA-6781840;R-HSA-5690990;R-HSA-5690991;R-HSA-5690988;R-HSA-6782234
R-HSA-212436	Generic Transcription Pathway	7	1519	0.108045	0.915295	0.915295	16	809	0.0675067	9606	Homo sapiens	NR2F1;WWP1;PITX2;TBX5;15989;TEAD2		R-HSA-6797606;R-HSA-2032794;R-HSA-9008076;R-HSA-376419;R-HSA-8951695;R-HSA-9008110;R-HSA-8864718;R-HSA-9008036;R-HSA-2032781;R-HSA-8951676;R-HSA-6797616;R-HSA-6797712;R-HSA-1989766;R-HSA-8871260;R-HSA-8864729;R-HSA-2032800
R-HSA-418555	G alpha (s) signalling events	2	603	0.0428907	0.926557	0.926557	5	17	0.00141856	9606	Homo sapiens	PDE8B;GNG11		R-HSA-379044;R-HSA-744887;R-HSA-744886;R-HSA-751013;R-HSA-418553
R-HSA-1280215	Cytokine Signaling in Immune system	4	1055	0.0750409	0.941869	0.941869	88	639	0.0533211	9606	Homo sapiens	TNFSF4;STAT3;CD36		R-HSA-6788582;R-HSA-8987150;R-HSA-1112727;R-HSA-6789615;R-HSA-1112602;R-HSA-8987266;R-HSA-8987141;R-HSA-1112604;R-HSA-8985988;R-HSA-8987014;R-HSA-8987270;R-HSA-9006873;R-HSA-8987161;R-HSA-8987033;R-HSA-1168768;R-HSA-6786293;R-HSA-9005340;R-HSA-8982163;R-HSA-8983059;R-HSA-6784765;R-HSA-8982162;R-HSA-1112587;R-HSA-8982165;R-HSA-6784763;R-HSA-8987156;R-HSA-9006870;R-HSA-8950441;R-HSA-6784323;R-HSA-8…
R-HSA-168256	Immune System	13	2663	0.189416	0.94637	0.94637	140	1526	0.127336	9606	Homo sapiens	2512;CRISPLD2;28871;DNAJC5;TNFSF4;TUBB1;STAT3;WWP1;23730;CD36;VAV2		R-HSA-1112602;R-HSA-8987266;R-HSA-1112604;R-HSA-8985988;R-HSA-8987014;R-HSA-8987270;R-HSA-8987033;R-HSA-8863895;R-HSA-8982163;R-HSA-8982162;R-HSA-1112587;R-HSA-8982165;R-HSA-8950441;R-HSA-6784323;R-HSA-8952749;R-HSA-8987052;R-HSA-6786124;R-HSA-6789960;R-HSA-937022;R-HSA-8987070;R-HSA-9009072;R-HSA-8987063;R-HSA-2730856;R-HSA-8987080;R-HSA-2730858;R-HSA-8950733;R-HSA-8984014;R-HSA-6786095;R-HSA-89…
R-HSA-71387	Metabolism of carbohydrates	1	415	0.0295185	0.946942	0.946942	4	213	0.0177737	9606	Homo sapiens	EXT1		R-HSA-2022856;R-HSA-2076392;R-HSA-2022919;R-HSA-2022851
R-HSA-73857	RNA Polymerase II Transcription	7	1658	0.117932	0.951953	0.951953	40	870	0.0725968	9606	Homo sapiens	NR2F1;WWP1;PITX2;TBX5;15989;TEAD2		R-HSA-112385;R-HSA-6797606;R-HSA-2032794;R-HSA-9008076;R-HSA-109639;R-HSA-8951695;R-HSA-8864718;R-HSA-75850;R-HSA-77069;R-HSA-77068;R-HSA-77071;R-HSA-77073;R-HSA-75856;R-HSA-2032781;R-HSA-75861;R-HSA-75862;R-HSA-6797616;R-HSA-113430;R-HSA-1989766;R-HSA-75864;R-HSA-8871260;R-HSA-73946;R-HSA-75866;R-HSA-75869;R-HSA-8864729;R-HSA-75873;R-HSA-111264;R-HSA-76576;R-HSA-9613494;R-HSA-376419;R-HSA-900811…
R-HSA-8978868	Fatty acid metabolism	1	429	0.0305143	0.95202	0.95202	1	217	0.0181075	9606	Homo sapiens	18194		R-HSA-71020
R-HSA-3700989	Transcriptional Regulation by TP53	1	486	0.0345686	0.96818	0.96818	3	259	0.0216121	9606	Homo sapiens	15989		R-HSA-6797606;R-HSA-6797616;R-HSA-6797712
R-HSA-74160	Gene expression (Transcription)	7	1816	0.12917	0.976038	0.976038	47	981	0.0818591	9606	Homo sapiens	NR2F1;WWP1;PITX2;TBX5;15989;TEAD2		R-HSA-112385;R-HSA-6797606;R-HSA-2032794;R-HSA-9008076;R-HSA-109639;R-HSA-8951695;R-HSA-8864718;R-HSA-75850;R-HSA-77069;R-HSA-77068;R-HSA-77071;R-HSA-77073;R-HSA-75856;R-HSA-2032781;R-HSA-75861;R-HSA-75862;R-HSA-6797616;R-HSA-113430;R-HSA-1989766;R-HSA-75864;R-HSA-8871260;R-HSA-73946;R-HSA-75866;R-HSA-75869;R-HSA-8864729;R-HSA-73758;R-HSA-427366;R-HSA-75873;R-HSA-111264;R-HSA-76576;R-HSA-9613494;…
R-HSA-556833	Metabolism of lipids	5	1433	0.101928	0.976211	0.976211	5	942	0.0786048	9606	Homo sapiens	18194;CD36;2948		R-HSA-9026777;R-HSA-194642;R-HSA-194718;R-HSA-71020;R-HSA-560517
R-HSA-211859	Biological oxidations	1	545	0.0387652	0.979237	0.979237	1	185	0.0154372	9606	Homo sapiens	2948		R-HSA-176054
R-HSA-500792	GPCR ligand binding	1	651	0.0463049	0.990403	0.990403	1	177	0.0147697	9606	Homo sapiens	GNG11		R-HSA-381612
R-HSA-1430728	Metabolism	13	3585	0.254997	0.998994	0.998994	29	2184	0.182243	9606	Homo sapiens	EXT1;CACNB2;29242;29301;18194;6129;CD36;2948;GNG11;15989		R-HSA-893583;R-HSA-1475025;R-HSA-265166;R-HSA-560517;R-HSA-381706;R-HSA-9026777;R-HSA-194642;R-HSA-825631;R-HSA-508561;R-HSA-2022856;R-HSA-2022919;R-HSA-400092;R-HSA-194718;R-HSA-2022851;R-HSA-1475017;R-HSA-400037;R-HSA-400097;R-HSA-400046;R-HSA-70952;R-HSA-381612;R-HSA-265645;R-HSA-71020;R-HSA-70899;R-HSA-176054;R-HSA-2408529;R-HSA-422320;R-HSA-2076392;R-HSA-2564828;R-HSA-5333615

## Sheet: Reactome_GeneswithTFBS
Pathway identifier	Pathway name	#Entities found	#Entities total	Entities ratio	Entities pValue	Entities FDR	#Reactions found	#Reactions total	Reactions ratio	Species identifier	Species name	Submitted entities found	Mapped entities	Found reaction identifiers
R-HSA-8851708	Signaling by FGFR2 IIIa TM	5	24	0.00170709	1.38173e-07	2.98349e-05	2	2	0.000166889	9606	Homo sapiens	FGFR2		R-HSA-8851710;R-HSA-8853320
R-HSA-1839126	FGFR2 mutant receptor activation	6	49	0.00348531	1.63032e-07	2.98349e-05	17	18	0.001502	9606	Homo sapiens	FGFR2		R-HSA-8853319;R-HSA-2029983;R-HSA-8853313;R-HSA-2033490;R-HSA-8853320;R-HSA-2077424;R-HSA-2033488;R-HSA-2033486;R-HSA-2029992;R-HSA-2033479;R-HSA-8851710;R-HSA-2029988;R-HSA-2029989;R-HSA-2033474;R-HSA-2067713;R-HSA-2029984;R-HSA-2033472
R-HSA-1226099	Signaling by FGFR in disease	7	93	0.00661498	3.77463e-07	4.60505e-05	28	106	0.00884513	9606	Homo sapiens	STAT3;FGFR2		R-HSA-8853319;R-HSA-2029983;R-HSA-8853313;R-HSA-5654748;R-HSA-5655323;R-HSA-2033490;R-HSA-5655320;R-HSA-8853320;R-HSA-2033488;R-HSA-2033486;R-HSA-5655301;R-HSA-5655233;R-HSA-2033479;R-HSA-1888198;R-HSA-5655245;R-HSA-2033474;R-HSA-2067713;R-HSA-5655241;R-HSA-2033472;R-HSA-2077424;R-HSA-5655268;R-HSA-2029992;R-HSA-5655343;R-HSA-8851710;R-HSA-2029988;R-HSA-2029989;R-HSA-5655339;R-HSA-2029984
R-HSA-5655253	Signaling by FGFR2 in disease	6	63	0.00448112	6.98525e-07	6.35658e-05	27	28	0.00233645	9606	Homo sapiens	FGFR2		R-HSA-8853319;R-HSA-2029983;R-HSA-8853313;R-HSA-5654748;R-HSA-5655323;R-HSA-2033490;R-HSA-5655320;R-HSA-8853320;R-HSA-2033488;R-HSA-2033486;R-HSA-5655301;R-HSA-5655233;R-HSA-2033479;R-HSA-5655245;R-HSA-2033474;R-HSA-2067713;R-HSA-5655241;R-HSA-2033472;R-HSA-2077424;R-HSA-5655268;R-HSA-2029992;R-HSA-5655343;R-HSA-8851710;R-HSA-2029988;R-HSA-2029989;R-HSA-5655339;R-HSA-2029984
R-HSA-5654221	Phospholipase C-mediated cascade; FGFR2	4	25	0.00177822	7.43495e-06	0.000528644	3	3	0.000250334	9606	Homo sapiens	FGFR2		R-HSA-5654147;R-HSA-5654159;R-HSA-5654157
R-HSA-190241	FGFR2 ligand binding and activation	4	26	0.00184935	8.6663e-06	0.000528644	4	5	0.000417223	9606	Homo sapiens	FGFR2		R-HSA-190258;R-HSA-190260;R-HSA-190408;R-HSA-190413
R-HSA-5654695	PI-3K cascade:FGFR2	4	31	0.00220499	1.71989e-05	0.000735445	6	7	0.000584112	9606	Homo sapiens	FGFR2		R-HSA-5654614;R-HSA-5654612;R-HSA-5654622;R-HSA-5654620;R-HSA-5654701;R-HSA-5654697
R-HSA-5654699	SHC-mediated cascade:FGFR2	4	32	0.00227612	1.9457e-05	0.000735445	4	4	0.000333778	9606	Homo sapiens	FGFR2		R-HSA-5654406;R-HSA-5654407;R-HSA-5654404;R-HSA-5654402
R-HSA-5654700	FRS-mediated FGFR2 signaling	4	33	0.00234725	2.19258e-05	0.000735445	9	9	0.000751001	9606	Homo sapiens	FGFR2		R-HSA-5654615;R-HSA-5654608;R-HSA-5654607;R-HSA-5654399;R-HSA-8941618;R-HSA-5654605;R-HSA-5654397;R-HSA-5654618;R-HSA-5654603
R-HSA-5619507	Activation of HOX genes during differentiation	6	116	0.00825094	2.22862e-05	0.000735445	9	43	0.00358812	9606	Homo sapiens	HOXA3;HOXB3		R-HSA-5617668;R-HSA-6810161;R-HSA-5617661;R-HSA-5617676;R-HSA-6810158;R-HSA-5617454;R-HSA-5617641;R-HSA-5617672;R-HSA-5617643
R-HSA-5617472	Activation of anterior HOX genes in hindbrain development during early embryogenesis	6	116	0.00825094	2.22862e-05	0.000735445	9	43	0.00358812	9606	Homo sapiens	HOXA3;HOXB3		R-HSA-5617668;R-HSA-6810161;R-HSA-5617661;R-HSA-5617676;R-HSA-6810158;R-HSA-5617454;R-HSA-5617641;R-HSA-5617672;R-HSA-5617643
R-HSA-5654696	Downstream signaling of activated FGFR2	4	41	0.00291628	5.0749e-05	0.00142097	22	23	0.00191923	9606	Homo sapiens	FGFR2		R-HSA-5654614;R-HSA-5654615;R-HSA-5654612;R-HSA-5654608;R-HSA-5654622;R-HSA-5654399;R-HSA-5654620;R-HSA-5654397;R-HSA-5654618;R-HSA-5654406;R-HSA-5654407;R-HSA-5654404;R-HSA-5654402;R-HSA-5654147;R-HSA-5654607;R-HSA-5654159;R-HSA-8941618;R-HSA-5654701;R-HSA-5654605;R-HSA-5654157;R-HSA-5654603;R-HSA-5654697
R-HSA-5654727	Negative regulation of FGFR2 signaling	4	41	0.00291628	5.0749e-05	0.00142097	3	14	0.00116822	9606	Homo sapiens	FGFR2		R-HSA-5654677;R-HSA-5654562;R-HSA-5654729
R-HSA-109704	PI3K Cascade	4	58	0.00412547	0.000191093	0.00458623	1	6	0.000500668	9606	Homo sapiens	FGFR2		R-HSA-109699
R-HSA-112399	IRS-mediated signalling	4	64	0.00455224	0.000277217	0.00567315	1	9	0.000751001	9606	Homo sapiens	FGFR2		R-HSA-109699
R-HSA-8866906	TFAP2 (AP-2) family regulates transcription of other transcription factors	2	5	0.000355644	0.000283658	0.00567315	2	2	0.000166889	9606	Homo sapiens	PITX2		R-HSA-8864718;R-HSA-8864729
R-HSA-2428928	IRS-related events triggered by IGF1R	4	68	0.00483676	0.000348217	0.00636816	1	12	0.00100134	9606	Homo sapiens	FGFR2		R-HSA-109699
R-HSA-2033519	Activated point mutants of FGFR2	3	29	0.00206274	0.000397875	0.00636816	9	10	0.000834446	9606	Homo sapiens	FGFR2		R-HSA-2033486;R-HSA-2029983;R-HSA-2033479;R-HSA-2033490;R-HSA-2033474;R-HSA-2029984;R-HSA-2077424;R-HSA-2033488;R-HSA-2033472
R-HSA-2428924	IGF1R signaling cascade	4	71	0.00505015	0.000409388	0.00636816	1	17	0.00141856	9606	Homo sapiens	FGFR2		R-HSA-109699
R-HSA-74751	Insulin receptor signalling cascade	4	71	0.00505015	0.000409388	0.00636816	1	25	0.00208611	9606	Homo sapiens	FGFR2		R-HSA-109699
R-HSA-1266738	Developmental Biology	15	1177	0.0837186	0.000424544	0.00636816	53	484	0.0403872	9606	Homo sapiens	CACNB2;EPHA4;GDNF;TUBB1;STAT3;HOXA3;HOXB3;CD36;6129		R-HSA-525833;R-HSA-8853762;R-HSA-8853774;R-HSA-445071;R-HSA-8855564;R-HSA-560517;R-HSA-2895778;R-HSA-3928628;R-HSA-480520;R-HSA-445077;R-HSA-8853789;R-HSA-3928602;R-HSA-3928607;R-HSA-452515;R-HSA-8853793;R-HSA-3928604;R-HSA-8853792;R-HSA-5617661;R-HSA-3928597;R-HSA-4093327;R-HSA-2972956;R-HSA-3928584;R-HSA-3928591;R-HSA-3928578;R-HSA-5617641;R-HSA-5617643;R-HSA-8854981;R-HSA-8855747;R-HSA-8855617…
R-HSA-2404192	Signaling by Type 1 Insulin-like Growth Factor 1 Receptor (IGF1R)	4	72	0.00512127	0.000431381	0.00647071	1	19	0.00158545	9606	Homo sapiens	FGFR2		R-HSA-109699
R-HSA-5654738	Signaling by FGFR2	4	87	0.00618821	0.000871104	0.0121955	29	46	0.00383845	9606	Homo sapiens	FGFR2		R-HSA-5654614;R-HSA-5654615;R-HSA-5654612;R-HSA-5654677;R-HSA-5654608;R-HSA-5654622;R-HSA-190408;R-HSA-5654620;R-HSA-5654618;R-HSA-190413;R-HSA-5654406;R-HSA-5654407;R-HSA-5654404;R-HSA-5654402;R-HSA-5654147;R-HSA-5654607;R-HSA-5654159;R-HSA-5654605;R-HSA-5654157;R-HSA-5654603;R-HSA-5654729;R-HSA-5654399;R-HSA-5654397;R-HSA-190258;R-HSA-5654562;R-HSA-190260;R-HSA-8941618;R-HSA-5654701;R-HSA-56546…
R-HSA-2023837	Signaling by FGFR2 amplification mutants	2	9	0.000640159	0.000907644	0.012707	4	4	0.000333778	9606	Homo sapiens	FGFR2		R-HSA-2029992;R-HSA-2029988;R-HSA-2029989;R-HSA-2067713
R-HSA-74752	Signaling by Insulin receptor	4	96	0.00682837	0.00125018	0.0162524	1	34	0.00283712	9606	Homo sapiens	FGFR2		R-HSA-109699
R-HSA-2219530	Constitutive Signaling by Aberrant PI3K in Cancer	4	102	0.00725514	0.00155917	0.0202692	1	2	0.000166889	9606	Homo sapiens	FGFR2		R-HSA-2400009
R-HSA-190236	Signaling by FGFR	4	106	0.00753965	0.00179249	0.0215099	29	142	0.0118491	9606	Homo sapiens	FGFR2		R-HSA-5654614;R-HSA-5654615;R-HSA-5654612;R-HSA-5654677;R-HSA-5654608;R-HSA-5654622;R-HSA-190408;R-HSA-5654620;R-HSA-5654618;R-HSA-190413;R-HSA-5654406;R-HSA-5654407;R-HSA-5654404;R-HSA-5654402;R-HSA-5654147;R-HSA-5654607;R-HSA-5654159;R-HSA-5654605;R-HSA-5654157;R-HSA-5654603;R-HSA-5654729;R-HSA-5654399;R-HSA-5654397;R-HSA-190258;R-HSA-5654562;R-HSA-190260;R-HSA-8941618;R-HSA-5654701;R-HSA-56546…
R-HSA-5673001	RAF/MAP kinase cascade	6	274	0.0194893	0.0021363	0.0237854	1	39	0.00325434	9606	Homo sapiens	DLG2;GDNF;FGFR2		R-HSA-5672965
R-HSA-190377	FGFR2b ligand binding and activation	2	14	0.000995803	0.00216231	0.0237854	2	3	0.000250334	9606	Homo sapiens	FGFR2		R-HSA-190260;R-HSA-190408
R-HSA-5684996	MAPK1/MAPK3 signaling	6	281	0.0199872	0.00242099	0.0248189	1	46	0.00383845	9606	Homo sapiens	DLG2;GDNF;FGFR2		R-HSA-5672965
R-HSA-5663202	Diseases of signal transduction	8	488	0.0347109	0.00243557	0.0248189	30	297	0.024783	9606	Homo sapiens	STAT3;FGFR2;STRA6		R-HSA-8853319;R-HSA-2029983;R-HSA-8853313;R-HSA-5654748;R-HSA-5655323;R-HSA-2033490;R-HSA-5655320;R-HSA-8853320;R-HSA-2033488;R-HSA-2033486;R-HSA-5655301;R-HSA-5655233;R-HSA-2033479;R-HSA-1888198;R-HSA-5655245;R-HSA-2033474;R-HSA-2067713;R-HSA-5655241;R-HSA-2033472;R-HSA-2453818;R-HSA-2400009;R-HSA-2077424;R-HSA-5655268;R-HSA-2029992;R-HSA-5655343;R-HSA-8851710;R-HSA-2029988;R-HSA-2029989;R-HSA-5…
R-HSA-445355	Smooth Muscle Contraction	3	55	0.00391208	0.00248189	0.0248189	6	11	0.000917891	9606	Homo sapiens	ACTA2;CALD1;MYLK		R-HSA-445700;R-HSA-445813;R-HSA-445797;R-HSA-445699;R-HSA-445704;R-HSA-445705
R-HSA-190375	FGFR2c ligand binding and activation	2	17	0.00120919	0.00315866	0.0315866	2	2	0.000166889	9606	Homo sapiens	FGFR2		R-HSA-190258;R-HSA-190413
R-HSA-6811558	PI5P, PP2A and IER3 Regulate PI3K/AKT Signaling	4	125	0.0088911	0.00323725	0.0317718	1	7	0.000584112	9606	Homo sapiens	FGFR2		R-HSA-2316434
R-HSA-2032785	YAP1- and WWTR1 (TAZ)-stimulated gene expression	2	18	0.00128032	0.0035302	0.0317718	5	9	0.000751001	9606	Homo sapiens	TBX5;TEAD2		R-HSA-2032781;R-HSA-2032794;R-HSA-1989766;R-HSA-8871260;R-HSA-2032800
R-HSA-6811436	COPI-independent Golgi-to-ER retrograde traffic	3	63	0.00448112	0.00362908	0.0326618	3	7	0.000584112	9606	Homo sapiens	2512;GALNT2;TUBB1		R-HSA-8849350;R-HSA-8849348;R-HSA-8849353
R-HSA-199418	Negative regulation of the PI3K/AKT network	4	133	0.00946013	0.00403142	0.0362828	1	10	0.000834446	9606	Homo sapiens	FGFR2		R-HSA-2316434
R-HSA-2219528	PI3K/AKT Signaling in Cancer	4	133	0.00946013	0.00403142	0.0362828	1	21	0.00175234	9606	Homo sapiens	FGFR2		R-HSA-2400009
R-HSA-2892247	POU5F1 (OCT4), SOX2, NANOG activate genes related to proliferation	2	21	0.00149371	0.00476039	0.0380831	2	16	0.00133511	9606	Homo sapiens	STAT3		R-HSA-2972956;R-HSA-452515
R-HSA-397014	Muscle contraction	5	232	0.0165019	0.00539302	0.0431442	8	41	0.00342123	9606	Homo sapiens	ACTA2;CACNB2;CALD1;TBX5;MYLK		R-HSA-445700;R-HSA-445813;R-HSA-445797;R-HSA-445699;R-HSA-5577213;R-HSA-445704;R-HSA-445705;R-HSA-2032800
R-HSA-5683057	MAPK family signaling cascades	6	332	0.0236148	0.0054401	0.0435208	1	86	0.00717623	9606	Homo sapiens	DLG2;GDNF;FGFR2		R-HSA-5672965
R-HSA-9013695	NOTCH4 Intracellular Domain Regulates Transcription	2	26	0.00184935	0.00718471	0.0574776	1	9	0.000751001	9606	Homo sapiens	ACTA2		R-HSA-9604664
R-HSA-390466	Chaperonin-mediated protein folding	3	100	0.00711288	0.0127906	0.100849	5	19	0.00158545	9606	Homo sapiens	20398;TUBB1;STAT3		R-HSA-390470;R-HSA-389970;R-HSA-389954;R-HSA-389980;R-HSA-389961
R-HSA-8853333	Signaling by FGFR2 fusions	1	3	0.000213386	0.014407	0.100849	2	2	0.000166889	9606	Homo sapiens	FGFR2		R-HSA-8853319;R-HSA-8853313
R-HSA-391251	Protein folding	3	106	0.00753965	0.0149262	0.104483	11	28	0.00233645	9606	Homo sapiens	20398;TUBB1;STAT3		R-HSA-389956;R-HSA-390470;R-HSA-389974;R-HSA-389969;R-HSA-389955;R-HSA-389970;R-HSA-389954;R-HSA-389980;R-HSA-389964;R-HSA-389961;R-HSA-389976
R-HSA-390471	Association of TriC/CCT with target proteins during biosynthesis	2	40	0.00284515	0.0162843	0.11399	1	2	0.000166889	9606	Homo sapiens	20398;STAT3		R-HSA-390470
R-HSA-419037	NCAM1 interactions	2	44	0.00312967	0.0194624	0.136237	2	10	0.000834446	9606	Homo sapiens	CACNB2;GDNF		R-HSA-525833;R-HSA-375144
R-HSA-8875791	MET activates STAT3	1	5	0.000355644	0.0238979	0.167285	4	4	0.000333778	9606	Homo sapiens	STAT3		R-HSA-2730595;R-HSA-8875817;R-HSA-2730599;R-HSA-8875816
R-HSA-198745	Signalling to STAT3	1	5	0.000355644	0.0238979	0.167285	1	1	8.34446e-05	9606	Homo sapiens	STAT3		R-HSA-198732
R-HSA-8864260	Transcriptional regulation by the AP-2 (TFAP2) family of transcription factors	2	52	0.0036987	0.0265219	0.171657	2	44	0.00367156	9606	Homo sapiens	PITX2		R-HSA-8864718;R-HSA-8864729
R-HSA-140834	Extrinsic Pathway of Fibrin Clot Formation	1	6	0.000426773	0.0286095	0.171657	4	8	0.000667557	9606	Homo sapiens	F10		R-HSA-140736;R-HSA-140769;R-HSA-140825;R-HSA-140777
R-HSA-452723	Transcriptional regulation of pluripotent stem cells	2	57	0.00405434	0.031382	0.188292	4	35	0.00292056	9606	Homo sapiens	STAT3		R-HSA-2972956;R-HSA-452515;R-HSA-2895778;R-HSA-480520
R-HSA-8849474	PTK6 Activates STAT3	1	7	0.000497902	0.0332987	0.199792	6	9	0.000751001	9606	Homo sapiens	STAT3		R-HSA-8848087;R-HSA-8848150;R-HSA-8848178;R-HSA-2730595;R-HSA-8848124;R-HSA-2730599
R-HSA-8856688	Golgi-to-ER retrograde transport	3	148	0.0105271	0.0352445	0.211467	5	18	0.001502	9606	Homo sapiens	2512;GALNT2;TUBB1		R-HSA-8849350;R-HSA-8849348;R-HSA-6811426;R-HSA-6811423;R-HSA-8849353
R-HSA-9006934	Signaling by Receptor Tyrosine Kinases	6	521	0.0370581	0.0401954	0.221639	42	633	0.0528204	9606	Homo sapiens	STAT3;WWP1;FGFR2		R-HSA-5654614;R-HSA-5654615;R-HSA-109699;R-HSA-5654612;R-HSA-5654677;R-HSA-5654608;R-HSA-5654622;R-HSA-190408;R-HSA-5654620;R-HSA-2730595;R-HSA-5654618;R-HSA-2730599;R-HSA-190413;R-HSA-198732;R-HSA-5654406;R-HSA-5654407;R-HSA-5654404;R-HSA-5654402;R-HSA-5654147;R-HSA-5654607;R-HSA-5654159;R-HSA-5654605;R-HSA-5654157;R-HSA-5654603;R-HSA-5654729;R-HSA-1433456;R-HSA-1253300;R-HSA-5654399;R-HSA-14700…
R-HSA-8951671	RUNX3 regulates YAP1-mediated transcription	1	9	0.000640159	0.0426103	0.221639	3	3	0.000250334	9606	Homo sapiens	TEAD2		R-HSA-8951676;R-HSA-8951695;R-HSA-1989766
R-HSA-164944	Nef and signal transduction	1	9	0.000640159	0.0426103	0.221639	1	5	0.000417223	9606	Homo sapiens	23730		R-HSA-200952
R-HSA-8874211	CREB3 factors activate genes	1	9	0.000640159	0.0426103	0.221639	4	21	0.00175234	9606	Homo sapiens	CREB3L2		R-HSA-8874198;R-HSA-8874191;R-HSA-8874205;R-HSA-8874187
R-HSA-159763	Transport of gamma-carboxylated protein precursors from the endoplasmic reticulum to the Golgi apparatus	1	9	0.000640159	0.0426103	0.221639	1	9	0.000751001	9606	Homo sapiens	F10		R-HSA-159757
R-HSA-375165	NCAM signaling for neurite out-growth	2	69	0.00490789	0.0443278	0.221639	2	23	0.00191923	9606	Homo sapiens	CACNB2;GDNF		R-HSA-525833;R-HSA-375144
R-HSA-3371497	HSP90 chaperone cycle for steroid hormone receptors (SHR)	2	70	0.00497902	0.0454829	0.222738	1	12	0.00100134	9606	Homo sapiens	2512;TUBB1		R-HSA-5618080
R-HSA-1253288	Downregulation of ERBB4 signaling	1	10	0.000711288	0.0472329	0.222738	2	4	0.000333778	9606	Homo sapiens	WWP1		R-HSA-1253282;R-HSA-1253300
R-HSA-9026762	Biosynthesis of maresin conjugates in tissue regeneration (MCTR)	1	10	0.000711288	0.0472329	0.222738	1	4	0.000333778	9606	Homo sapiens	2948		R-HSA-9026777
R-HSA-159782	Removal of aminoterminal propeptides from gamma-carboxylated proteins	1	10	0.000711288	0.0472329	0.222738	1	9	0.000751001	9606	Homo sapiens	F10		R-HSA-159733
R-HSA-9020933	Interleukin-23 signaling	1	11	0.000782417	0.0518335	0.222738	6	12	0.00100134	9606	Homo sapiens	STAT3		R-HSA-8950780;R-HSA-8950269;R-HSA-8952749;R-HSA-8950724;R-HSA-8950583;R-HSA-8952823
R-HSA-8985947	Interleukin-9 signaling	1	11	0.000782417	0.0518335	0.222738	5	12	0.00100134	9606	Homo sapiens	STAT3		R-HSA-8985929;R-HSA-8985981;R-HSA-8985900;R-HSA-8985966;R-HSA-8985988
R-HSA-111453	BH3-only proteins associate with and inactivate anti-apoptotic BCL-2 members	1	11	0.000782417	0.0518335	0.222738	1	4	0.000333778	9606	Homo sapiens	STAT3		R-HSA-6790025
R-HSA-1445148	Translocation of SLC2A4 (GLUT4) to the plasma membrane	2	79	0.00561918	0.0563628	0.222738	2	15	0.00125167	9606	Homo sapiens	TUBB1;EXOC4		R-HSA-2316352;R-HSA-2316347
R-HSA-9020958	Interleukin-21 signaling	1	12	0.000853546	0.0564122	0.222738	2	5	0.000417223	9606	Homo sapiens	STAT3		R-HSA-9006873;R-HSA-9006870
R-HSA-1236973	Cross-presentation of particulate exogenous antigens (phagosomes)	1	13	0.000924675	0.0609692	0.222738	2	3	0.000250334	9606	Homo sapiens	CD36		R-HSA-1236958;R-HSA-1236956
R-HSA-2586552	Signaling by Leptin	1	13	0.000924675	0.0609692	0.222738	5	19	0.00158545	9606	Homo sapiens	STAT3		R-HSA-2671850;R-HSA-2671868;R-HSA-2671839;R-HSA-2730595;R-HSA-2730599
R-HSA-9020956	Interleukin-27 signaling	1	13	0.000924675	0.0609692	0.222738	5	20	0.00166889	9606	Homo sapiens	STAT3		R-HSA-8950441;R-HSA-8950733;R-HSA-8950782;R-HSA-8950485;R-HSA-8950518
R-HSA-5578768	Physiological factors	1	13	0.000924675	0.0609692	0.222738	1	4	0.000333778	9606	Homo sapiens	TBX5		R-HSA-2032800
R-HSA-1643685	Disease	12	1539	0.109467	0.0643652	0.222738	61	953	0.0795227	9606	Homo sapiens	STAT3;6129;23730;CD36;15989;FGFR2;STRA6		R-HSA-2029983;R-HSA-5654748;R-HSA-167181;R-HSA-5655233;R-HSA-5602383;R-HSA-5655245;R-HSA-167196;R-HSA-2067713;R-HSA-5655241;R-HSA-2453818;R-HSA-9613490;R-HSA-167072;R-HSA-5602672;R-HSA-167077;R-HSA-9613498;R-HSA-2400009;R-HSA-167468;R-HSA-167474;R-HSA-5655268;R-HSA-2029992;R-HSA-167477;R-HSA-167098;R-HSA-2029988;R-HSA-167097;R-HSA-2029989;R-HSA-167484;R-HSA-2029984;R-HSA-8853319;R-HSA-192704;R-HS…
R-HSA-71032	Propionyl-CoA catabolism	1	14	0.000995803	0.0655044	0.222738	1	3	0.000250334	9606	Homo sapiens	18194		R-HSA-71020
R-HSA-1257604	PIP3 activates AKT signaling	4	315	0.0224056	0.0664785	0.222738	1	86	0.00717623	9606	Homo sapiens	FGFR2		R-HSA-2316434
R-HSA-2559582	Senescence-Associated Secretory Phenotype (SASP)	2	89	0.00633046	0.069395	0.222738	2	22	0.00183578	9606	Homo sapiens	STAT3;3490		R-HSA-3858387;R-HSA-3797202
R-HSA-112308	Presynaptic depolarization and calcium channel opening	1	15	0.00106693	0.0700181	0.222738	1	2	0.000166889	9606	Homo sapiens	CACNB2		R-HSA-210420
R-HSA-159740	Gamma-carboxylation of protein precursors	1	15	0.00106693	0.0700181	0.222738	1	9	0.000751001	9606	Homo sapiens	F10		R-HSA-159819
R-HSA-9013694	Signaling by NOTCH4	2	92	0.00654385	0.0734813	0.222738	1	20	0.00166889	9606	Homo sapiens	ACTA2		R-HSA-9604664
R-HSA-8983432	Interleukin-15 signaling	1	16	0.00113806	0.0745102	0.222738	5	17	0.00141856	9606	Homo sapiens	STAT3		R-HSA-8983371;R-HSA-8983373;R-HSA-8983374;R-HSA-8983379;R-HSA-8983378
R-HSA-1247673	Erythrocytes take up oxygen and release carbon dioxide	1	16	0.00113806	0.0745102	0.222738	1	6	0.000500668	9606	Homo sapiens	29242		R-HSA-1237059
R-HSA-8984722	Interleukin-35 Signalling	1	16	0.00113806	0.0745102	0.222738	3	26	0.00216956	9606	Homo sapiens	STAT3		R-HSA-8984014;R-HSA-8984021;R-HSA-8984023
R-HSA-159854	Gamma-carboxylation, transport, and amino-terminal cleavage of proteins	1	16	0.00113806	0.0745102	0.222738	3	27	0.002253	9606	Homo sapiens	F10		R-HSA-159733;R-HSA-159819;R-HSA-159757
R-HSA-438064	Post NMDA receptor activation events	2	95	0.00675724	0.0776436	0.222738	6	39	0.00325434	9606	Homo sapiens	DLG2;TUBB1		R-HSA-445367;R-HSA-9619542;R-HSA-9612085;R-HSA-442732;R-HSA-9618750;R-HSA-442760
R-HSA-1059683	Interleukin-6 signaling	1	17	0.00120919	0.078981	0.222738	6	19	0.00158545	9606	Homo sapiens	STAT3		R-HSA-1112565;R-HSA-1112727;R-HSA-1112602;R-HSA-1112538;R-HSA-1112587;R-HSA-1112604
R-HSA-1475029	Reversible hydration of carbon dioxide	1	17	0.00120919	0.078981	0.222738	2	8	0.000667557	9606	Homo sapiens	29242		R-HSA-1475025;R-HSA-1475017
R-HSA-6785807	Interleukin-4 and Interleukin-13 signaling	3	211	0.0150082	0.0827222	0.222738	20	46	0.00383845	9606	Homo sapiens	STAT3;CD36		R-HSA-6788582;R-HSA-6790022;R-HSA-6786095;R-HSA-6789615;R-HSA-6788623;R-HSA-6788622;R-HSA-6790029;R-HSA-6786124;R-HSA-6790025;R-HSA-6789960;R-HSA-6790038;R-HSA-6786293;R-HSA-6790036;R-HSA-6788628;R-HSA-6797267;R-HSA-6786097;R-HSA-6797245;R-HSA-6788571;R-HSA-6790041;R-HSA-6786072
R-HSA-5602498	MyD88 deficiency (TLR2/4)	1	18	0.00128032	0.0834306	0.222738	2	2	0.000166889	9606	Homo sapiens	CD36		R-HSA-5602383;R-HSA-5602606
R-HSA-5603041	IRAK4 deficiency (TLR2/4)	1	19	0.00135145	0.0878589	0.222738	2	2	0.000166889	9606	Homo sapiens	CD36		R-HSA-5602353;R-HSA-5602672
R-HSA-442755	Activation of NMDA receptors and postsynaptic events	2	103	0.00732627	0.0890924	0.222738	12	48	0.00400534	9606	Homo sapiens	DLG2;TUBB1		R-HSA-445367;R-HSA-432164;R-HSA-438037;R-HSA-432162;R-HSA-9619542;R-HSA-9612085;R-HSA-442732;R-HSA-432172;R-HSA-9614185;R-HSA-9618750;R-HSA-9617326;R-HSA-442760
R-HSA-6811442	Intra-Golgi and retrograde Golgi-to-ER traffic	3	218	0.0155061	0.0891366	0.222738	5	48	0.00400534	9606	Homo sapiens	2512;GALNT2;TUBB1		R-HSA-8849350;R-HSA-8849348;R-HSA-6811426;R-HSA-6811423;R-HSA-8849353
R-HSA-6807878	COPI-mediated anterograde transport	2	107	0.00761078	0.0949947	0.222738	2	12	0.00100134	9606	Homo sapiens	2512;TUBB1		R-HSA-6809006;R-HSA-6809003
R-HSA-381340	Transcriptional regulation of white adipocyte differentiation	2	108	0.00768191	0.0964878	0.222738	1	18	0.001502	9606	Homo sapiens	CD36		R-HSA-560517
R-HSA-3000471	Scavenging by Class B Receptors	1	21	0.00149371	0.0966524	0.222738	2	5	0.000417223	9606	Homo sapiens	CD36		R-HSA-2187264;R-HSA-2247512
R-HSA-9006925	Intracellular signaling by second messengers	4	361	0.0256775	0.0976564	0.222738	1	113	0.00942924	9606	Homo sapiens	FGFR2		R-HSA-2316434
R-HSA-442982	Ras activation upon Ca2+ influx through NMDA receptor	1	22	0.00156483	0.101018	0.222738	2	2	0.000166889	9606	Homo sapiens	DLG2		R-HSA-442732;R-HSA-442760
R-HSA-190840	Microtubule-dependent trafficking of connexons from Golgi to the plasma membrane	1	22	0.00156483	0.101018	0.222738	1	2	0.000166889	9606	Homo sapiens	TUBB1		R-HSA-190520
R-HSA-199991	Membrane Trafficking	6	665	0.0473007	0.102275	0.222738	29	218	0.0181909	9606	Homo sapiens	SCARB2;2512;GALNT2;TUBB1;EXOC4		R-HSA-8849350;R-HSA-8868230;R-HSA-8849348;R-HSA-6811426;R-HSA-6809006;R-HSA-8868236;R-HSA-6809003;R-HSA-8849353;R-HSA-2316347;R-HSA-8871194;R-HSA-8871193;R-HSA-190877;R-HSA-8868071;R-HSA-8866277;R-HSA-2316352;R-HSA-8867756;R-HSA-8868651;R-HSA-8867754;R-HSA-8868072;R-HSA-8868648;R-HSA-8868661;R-HSA-8868660;R-HSA-8868659;R-HSA-8868658;R-HSA-6811423;R-HSA-8869438;R-HSA-190520;R-HSA-191737;R-HSA-4343…
R-HSA-5653656	Vesicle-mediated transport	7	824	0.0586101	0.102816	0.222738	33	251	0.0209446	9606	Homo sapiens	SCARB2;2512;GALNT2;TUBB1;EXOC4;CD36		R-HSA-8849350;R-HSA-8868230;R-HSA-8849348;R-HSA-6811426;R-HSA-6809006;R-HSA-8868236;R-HSA-6809003;R-HSA-8849353;R-HSA-2316347;R-HSA-8871194;R-HSA-8871193;R-HSA-190877;R-HSA-8868071;R-HSA-2187264;R-HSA-8866277;R-HSA-2187266;R-HSA-2316352;R-HSA-8867756;R-HSA-8868651;R-HSA-8867754;R-HSA-8868072;R-HSA-8868648;R-HSA-8868661;R-HSA-8868660;R-HSA-8868659;R-HSA-8868658;R-HSA-6811423;R-HSA-8869438;R-HSA-22…
R-HSA-190872	Transport of connexons to the plasma membrane	1	23	0.00163596	0.105362	0.222738	1	3	0.000250334	9606	Homo sapiens	TUBB1		R-HSA-190520
R-HSA-2564830	Cytosolic iron-sulfur cluster assembly	1	23	0.00163596	0.105362	0.222738	1	3	0.000250334	9606	Homo sapiens	15989		R-HSA-2564828
R-HSA-1480926	O2/CO2 exchange in erythrocytes	1	23	0.00163596	0.105362	0.222738	2	13	0.00108478	9606	Homo sapiens	29242		R-HSA-1237059;R-HSA-1237047
R-HSA-1237044	Erythrocytes take up carbon dioxide and release oxygen	1	23	0.00163596	0.105362	0.222738	1	7	0.000584112	9606	Homo sapiens	29242		R-HSA-1237047
R-HSA-9026395	Biosynthesis of DHA-derived sulfido conjugates	1	23	0.00163596	0.105362	0.222738	1	13	0.00108478	9606	Homo sapiens	2948		R-HSA-9026777
R-HSA-389977	Post-chaperonin tubulin folding pathway	1	25	0.00177822	0.11399	0.222738	6	9	0.000751001	9606	Homo sapiens	TUBB1		R-HSA-389956;R-HSA-389974;R-HSA-389969;R-HSA-389955;R-HSA-389964;R-HSA-389976
R-HSA-5620916	VxPx cargo-targeting to cilium	1	25	0.00177822	0.11399	0.222738	2	10	0.000834446	9606	Homo sapiens	EXOC4		R-HSA-5623524;R-HSA-5623527
R-HSA-1839117	Signaling by cytosolic FGFR1 fusion mutants	1	26	0.00184935	0.118272	0.222738	1	14	0.00116822	9606	Homo sapiens	STAT3		R-HSA-1888198
R-HSA-438066	Unblocking of NMDA receptors, glutamate binding and activation	1	27	0.00192048	0.122535	0.222738	5	5	0.000417223	9606	Homo sapiens	DLG2		R-HSA-432164;R-HSA-438037;R-HSA-432162;R-HSA-432172;R-HSA-9614185
R-HSA-9617324	Negative regulation of NMDA receptor-mediated neuronal transmission	1	27	0.00192048	0.122535	0.222738	1	4	0.000333778	9606	Homo sapiens	DLG2		R-HSA-9617326
R-HSA-5627123	RHO GTPases activate PAKs	1	27	0.00192048	0.122535	0.222738	3	15	0.00125167	9606	Homo sapiens	MYLK		R-HSA-445797;R-HSA-5668978;R-HSA-5668984
R-HSA-167160	RNA Pol II CTD phosphorylation and interaction with CE during HIV infection	1	29	0.00206274	0.130999	0.222738	5	5	0.000417223	9606	Homo sapiens	15989		R-HSA-167153;R-HSA-167111;R-HSA-167098;R-HSA-167128;R-HSA-167133
R-HSA-77075	RNA Pol II CTD phosphorylation and interaction with CE	1	29	0.00206274	0.130999	0.222738	5	5	0.000417223	9606	Homo sapiens	15989		R-HSA-77073;R-HSA-113430;R-HSA-77069;R-HSA-77068;R-HSA-77071
R-HSA-389957	Prefoldin mediated transfer of substrate to CCT/TriC	1	29	0.00206274	0.130999	0.222738	2	2	0.000166889	9606	Homo sapiens	TUBB1		R-HSA-389970;R-HSA-389980
R-HSA-8854691	Interleukin-20 family signaling	1	29	0.00206274	0.130999	0.222738	26	56	0.0046729	9606	Homo sapiens	STAT3		R-HSA-8987080;R-HSA-8987150;R-HSA-8987214;R-HSA-8987266;R-HSA-8987141;R-HSA-8987014;R-HSA-8987270;R-HSA-8987097;R-HSA-8987161;R-HSA-8987033;R-HSA-8987096;R-HSA-9005340;R-HSA-8987230;R-HSA-8982163;R-HSA-6784765;R-HSA-8982162;R-HSA-8982165;R-HSA-6784763;R-HSA-8987156;R-HSA-8986985;R-HSA-8987052;R-HSA-8987104;R-HSA-8987236;R-HSA-8987070;R-HSA-8987255;R-HSA-8987063
R-HSA-982772	Growth hormone receptor signaling	1	29	0.00206274	0.130999	0.222738	2	28	0.00233645	9606	Homo sapiens	STAT3		R-HSA-1168768;R-HSA-1168767
R-HSA-164952	The role of Nef in HIV-1 replication and disease pathogenesis	1	29	0.00206274	0.130999	0.222738	1	20	0.00166889	9606	Homo sapiens	23730		R-HSA-200952
R-HSA-389960	Formation of tubulin folding intermediates by CCT/TriC	1	30	0.00213386	0.135201	0.222738	2	2	0.000166889	9606	Homo sapiens	TUBB1		R-HSA-389954;R-HSA-389961
R-HSA-73772	RNA Polymerase I Promoter Escape	1	30	0.00213386	0.135201	0.222738	1	1	8.34446e-05	9606	Homo sapiens	15989		R-HSA-73769
R-HSA-5576893	Phase 2 - plateau phase	1	30	0.00213386	0.135201	0.222738	1	2	0.000166889	9606	Homo sapiens	CACNB2		R-HSA-5577213
R-HSA-6783589	Interleukin-6 family signaling	1	30	0.00213386	0.135201	0.222738	6	33	0.00275367	9606	Homo sapiens	STAT3		R-HSA-1112565;R-HSA-1112727;R-HSA-1112602;R-HSA-1112538;R-HSA-1112587;R-HSA-1112604
R-HSA-5669034	TNFs bind their physiological receptors	1	30	0.00213386	0.135201	0.222738	1	13	0.00108478	9606	Homo sapiens	TNFSF4		R-HSA-5692315
R-HSA-264876	Insulin processing	1	30	0.00213386	0.135201	0.222738	1	16	0.00133511	9606	Homo sapiens	EXOC4		R-HSA-265177
R-HSA-2500257	Resolution of Sister Chromatid Cohesion	2	134	0.00953126	0.137412	0.222738	4	8	0.000667557	9606	Homo sapiens	2512;TUBB1		R-HSA-2484822;R-HSA-1638803;R-HSA-2468287;R-HSA-1638821
R-HSA-9620244	Long-term potentiation	1	31	0.00220499	0.139382	0.222738	3	7	0.000584112	9606	Homo sapiens	DLG2		R-HSA-445367;R-HSA-9612085;R-HSA-9618750
R-HSA-70921	Histidine catabolism	1	31	0.00220499	0.139382	0.222738	1	8	0.000667557	9606	Homo sapiens	29301		R-HSA-70899
R-HSA-1266695	Interleukin-7 signaling	1	31	0.00220499	0.139382	0.222738	3	25	0.00208611	9606	Homo sapiens	STAT3		R-HSA-8983059;R-HSA-8983077;R-HSA-8983078
R-HSA-5686938	Regulation of TLR by endogenous ligand	1	31	0.00220499	0.139382	0.222738	1	12	0.00100134	9606	Homo sapiens	CD36		R-HSA-8869667
R-HSA-2453864	Retinoid cycle disease events	1	31	0.00220499	0.139382	0.222738	1	16	0.00133511	9606	Homo sapiens	STRA6		R-HSA-2453818
R-HSA-2474795	Diseases associated with visual transduction	1	31	0.00220499	0.139382	0.222738	1	17	0.00141856	9606	Homo sapiens	STRA6		R-HSA-2453818
R-HSA-114608	Platelet degranulation	2	137	0.00974465	0.142357	0.222738	2	11	0.000917891	9606	Homo sapiens	TAGLN2;CD36		R-HSA-481044;R-HSA-482772
R-HSA-6788656	Histidine, lysine, phenylalanine, tyrosine, proline and tryptophan catabolism	2	137	0.00974465	0.142357	0.222738	4	53	0.00442256	9606	Homo sapiens	29301;2948		R-HSA-893583;R-HSA-70899;R-HSA-508561;R-HSA-70952
R-HSA-400042	Adrenaline,noradrenaline inhibits insulin secretion	1	32	0.00227612	0.143544	0.222738	1	6	0.000500668	9606	Homo sapiens	CACNB2		R-HSA-400046
R-HSA-140837	Intrinsic Pathway of Fibrin Clot Formation	1	32	0.00227612	0.143544	0.222738	1	20	0.00166889	9606	Homo sapiens	F10		R-HSA-158164
R-HSA-3928663	EPHA-mediated growth cone collapse	1	33	0.00234725	0.147686	0.222738	3	4	0.000333778	9606	Homo sapiens	EPHA4		R-HSA-3928651;R-HSA-3928602;R-HSA-3928648
R-HSA-73863	RNA Polymerase I Transcription Termination	1	33	0.00234725	0.147686	0.222738	3	4	0.000333778	9606	Homo sapiens	15989		R-HSA-74993;R-HSA-74992;R-HSA-74994
R-HSA-422475	Axon guidance	5	583	0.0414681	0.15144	0.222738	39	297	0.024783	9606	Homo sapiens	CACNB2;EPHA4;GDNF;TUBB1;6129		R-HSA-525833;R-HSA-8854981;R-HSA-8855747;R-HSA-8853762;R-HSA-8855617;R-HSA-8853774;R-HSA-445071;R-HSA-8855564;R-HSA-3928628;R-HSA-8855508;R-HSA-445077;R-HSA-8853789;R-HSA-9014610;R-HSA-3928602;R-HSA-8853734;R-HSA-3928607;R-HSA-8853793;R-HSA-3928604;R-HSA-8853792;R-HSA-8855915;R-HSA-375144;R-HSA-3928597;R-HSA-8853737;R-HSA-3928660;R-HSA-3928651;R-HSA-4093327;R-HSA-3928584;R-HSA-3928648;R-HSA-39285…
R-HSA-9619483	Activation of AMPK downstream of NMDARs	1	34	0.00241838	0.151809	0.222738	1	3	0.000250334	9606	Homo sapiens	TUBB1		R-HSA-9619542
R-HSA-5260271	Diseases of Immune System	1	34	0.00241838	0.151809	0.222738	4	14	0.00116822	9606	Homo sapiens	CD36		R-HSA-5602353;R-HSA-5602672;R-HSA-5602383;R-HSA-5602606
R-HSA-5602358	Diseases associated with the TLR signaling cascade	1	34	0.00241838	0.151809	0.222738	4	14	0.00116822	9606	Homo sapiens	CD36		R-HSA-5602353;R-HSA-5602672;R-HSA-5602383;R-HSA-5602606
R-HSA-442742	CREB1 phosphorylation through NMDA receptor-mediated activation of RAS signaling	1	34	0.00241838	0.151809	0.222738	2	7	0.000584112	9606	Homo sapiens	DLG2		R-HSA-442732;R-HSA-442760
R-HSA-76005	Response to elevated platelet cytosolic Ca2+	2	144	0.0102425	0.154039	0.222738	2	14	0.00116822	9606	Homo sapiens	TAGLN2;CD36		R-HSA-481044;R-HSA-482772
R-HSA-72086	mRNA Capping	1	35	0.00248951	0.155911	0.222738	9	11	0.000917891	9606	Homo sapiens	15989		R-HSA-77073;R-HSA-77090;R-HSA-77077;R-HSA-77078;R-HSA-77081;R-HSA-77083;R-HSA-77069;R-HSA-77085;R-HSA-77068
R-HSA-5626467	RHO GTPases activate IQGAPs	1	36	0.00256064	0.159994	0.222738	1	5	0.000417223	9606	Homo sapiens	TUBB1		R-HSA-5672329
R-HSA-9008059	Interleukin-37 signaling	1	36	0.00256064	0.159994	0.222738	1	14	0.00116822	9606	Homo sapiens	STAT3		R-HSA-9009072
R-HSA-186763	Downstream signal transduction	1	36	0.00256064	0.159994	0.222738	1	16	0.00133511	9606	Homo sapiens	STAT3		R-HSA-380782
R-HSA-2132295	MHC class II antigen presentation	2	148	0.0105271	0.160797	0.222738	1	26	0.00216956	9606	Homo sapiens	2512;TUBB1		R-HSA-2213248
R-HSA-5663220	RHO GTPases Activate Formins	2	149	0.0105982	0.162496	0.222738	3	27	0.002253	9606	Homo sapiens	2512;TUBB1		R-HSA-5666160;R-HSA-5666129;R-HSA-5666169
R-HSA-389958	Cooperation of Prefoldin and TriC/CCT in actin and tubulin folding	1	37	0.00263177	0.164058	0.222738	4	6	0.000500668	9606	Homo sapiens	TUBB1		R-HSA-389970;R-HSA-389954;R-HSA-389980;R-HSA-389961
R-HSA-113418	Formation of the Early Elongation Complex	1	37	0.00263177	0.164058	0.222738	1	3	0.000250334	9606	Homo sapiens	15989		R-HSA-112383
R-HSA-167158	Formation of the HIV-1 Early Elongation Complex	1	37	0.00263177	0.164058	0.222738	1	5	0.000417223	9606	Homo sapiens	15989		R-HSA-167072
R-HSA-140875	Common Pathway of Fibrin Clot Formation	1	37	0.00263177	0.164058	0.222738	5	29	0.00241989	9606	Homo sapiens	F10		R-HSA-140664;R-HSA-9015122;R-HSA-140686;R-HSA-9015111;R-HSA-140700
R-HSA-5576891	Cardiac conduction	2	151	0.0107405	0.165902	0.222738	2	26	0.00216956	9606	Homo sapiens	CACNB2;TBX5		R-HSA-5577213;R-HSA-2032800
R-HSA-5696400	Dual Incision in GG-NER	1	41	0.00291628	0.18012	0.222738	3	3	0.000250334	9606	Homo sapiens	15989		R-HSA-5690213;R-HSA-5690990;R-HSA-5690988
R-HSA-190861	Gap junction assembly	1	41	0.00291628	0.18012	0.222738	3	16	0.00133511	9606	Homo sapiens	TUBB1		R-HSA-190520;R-HSA-191737;R-HSA-190877
R-HSA-8853659	RET signaling	1	43	0.00305854	0.188036	0.222738	19	24	0.00200267	9606	Homo sapiens	GDNF		R-HSA-8853734;R-HSA-8854981;R-HSA-8855747;R-HSA-8853762;R-HSA-8853793;R-HSA-8855617;R-HSA-8853792;R-HSA-8853774;R-HSA-8855564;R-HSA-8855915;R-HSA-8853737;R-HSA-8855508;R-HSA-8854899;R-HSA-8854897;R-HSA-8853789;R-HSA-8854908;R-HSA-8853755;R-HSA-8853753;R-HSA-8854905
R-HSA-199977	ER to Golgi Anterograde Transport	2	164	0.0116651	0.188334	0.222738	2	39	0.00325434	9606	Homo sapiens	2512;TUBB1		R-HSA-6809006;R-HSA-6809003
R-HSA-71064	Lysine catabolism	1	44	0.00312967	0.191966	0.222738	2	13	0.00108478	9606	Homo sapiens	2948		R-HSA-508561;R-HSA-70952
R-HSA-2173782	Binding and Uptake of Ligands by Scavenger Receptors	2	167	0.0118785	0.193572	0.222738	4	33	0.00275367	9606	Homo sapiens	2512;CD36		R-HSA-2187264;R-HSA-2187266;R-HSA-2247512;R-HSA-2299677
R-HSA-6798695	Neutrophil degranulation	4	480	0.0341418	0.202611	0.222738	5	10	0.000834446	9606	Homo sapiens	2512;CRISPLD2;23730;CD36		R-HSA-6799350;R-HSA-6800434;R-HSA-6798751;R-HSA-6798749;R-HSA-6798748
R-HSA-5696395	Formation of Incision Complex in GG-NER	1	47	0.00334305	0.203644	0.222738	8	10	0.000834446	9606	Homo sapiens	15989		R-HSA-6790487;R-HSA-6790454;R-HSA-5690996;R-HSA-5689861;R-HSA-5689317;R-HSA-5696670;R-HSA-5690991;R-HSA-5691000
R-HSA-5576892	Phase 0 - rapid depolarisation	1	47	0.00334305	0.203644	0.222738	1	2	0.000166889	9606	Homo sapiens	CACNB2		R-HSA-5577213
R-HSA-451927	Interleukin-2 family signaling	1	47	0.00334305	0.203644	0.222738	12	58	0.00483979	9606	Homo sapiens	STAT3		R-HSA-8985929;R-HSA-9006873;R-HSA-8983371;R-HSA-8983373;R-HSA-8985981;R-HSA-8985900;R-HSA-8983374;R-HSA-8985966;R-HSA-8983379;R-HSA-8983378;R-HSA-8985988;R-HSA-9006870
R-HSA-73779	RNA Polymerase II Transcription Pre-Initiation And Promoter Opening	1	47	0.00334305	0.203644	0.222738	1	5	0.000417223	9606	Homo sapiens	15989		R-HSA-109639
R-HSA-1989781	PPARA activates gene expression	2	174	0.0123764	0.205867	0.222738	1	41	0.00342123	9606	Homo sapiens	CD36		R-HSA-560517
R-HSA-3000480	Scavenging by Class A Receptors	1	48	0.00341418	0.207499	0.222738	2	10	0.000834446	9606	Homo sapiens	2512		R-HSA-2187266;R-HSA-2299677
R-HSA-71240	Tryptophan catabolism	1	48	0.00341418	0.207499	0.222738	1	16	0.00133511	9606	Homo sapiens	2948		R-HSA-893583
R-HSA-1839124	FGFR1 mutant receptor activation	1	48	0.00341418	0.207499	0.222738	1	25	0.00208611	9606	Homo sapiens	STAT3		R-HSA-1888198
R-HSA-195258	RHO GTPase Effectors	3	326	0.023188	0.209362	0.222738	7	112	0.00934579	9606	Homo sapiens	2512;TUBB1;MYLK		R-HSA-445797;R-HSA-5668978;R-HSA-5666160;R-HSA-5666129;R-HSA-5668984;R-HSA-5666169;R-HSA-5672329
R-HSA-400206	Regulation of lipid metabolism by Peroxisome proliferator-activated receptor alpha (PPARalpha)	2	176	0.0125187	0.209397	0.222738	1	44	0.00367156	9606	Homo sapiens	CD36		R-HSA-560517
R-HSA-167200	Formation of HIV-1 elongation complex containing HIV-1 Tat	1	49	0.00348531	0.211336	0.222738	1	5	0.000417223	9606	Homo sapiens	15989		R-HSA-167196
R-HSA-109582	Hemostasis	6	830	0.0590369	0.212318	0.222738	16	327	0.0272864	9606	Homo sapiens	F10;GYPC;TUBB1;TAGLN2;23730;CD36		R-HSA-1011598;R-HSA-140736;R-HSA-140769;R-HSA-140777;R-HSA-140686;R-HSA-983266;R-HSA-9015111;R-HSA-481044;R-HSA-482772;R-HSA-983259;R-HSA-158164;R-HSA-140664;R-HSA-140825;R-HSA-9015122;R-HSA-8867098;R-HSA-140700
R-HSA-167152	Formation of HIV elongation complex in the absence of HIV Tat	1	50	0.00355644	0.215155	0.222738	1	2	0.000166889	9606	Homo sapiens	15989		R-HSA-167077
R-HSA-73762	RNA Polymerase I Transcription Initiation	1	50	0.00355644	0.215155	0.222738	1	6	0.000500668	9606	Homo sapiens	15989		R-HSA-73758
R-HSA-1433557	Signaling by SCF-KIT	1	50	0.00355644	0.215155	0.222738	4	36	0.00300401	9606	Homo sapiens	STAT3		R-HSA-1433456;R-HSA-1470012;R-HSA-1470010;R-HSA-1470009
R-HSA-167162	RNA Polymerase II HIV Promoter Escape	1	52	0.0036987	0.222738	0.222738	9	9	0.000751001	9606	Homo sapiens	15989		R-HSA-167474;R-HSA-9613490;R-HSA-167136;R-HSA-167121;R-HSA-9613498;R-HSA-167115;R-HSA-167113;R-HSA-167468;R-HSA-167117
R-HSA-8955332	Carboxyterminal post-translational modifications of tubulin	1	52	0.0036987	0.222738	0.222738	6	6	0.000500668	9606	Homo sapiens	TUBB1		R-HSA-8955706;R-HSA-8955869;R-HSA-8955712;R-HSA-8865774;R-HSA-8867370;R-HSA-8866105
R-HSA-167161	HIV Transcription Initiation	1	52	0.0036987	0.222738	0.222738	4	4	0.000333778	9606	Homo sapiens	15989		R-HSA-167477;R-HSA-167130;R-HSA-167134;R-HSA-167118
R-HSA-75953	RNA Polymerase II Transcription Initiation	1	52	0.0036987	0.222738	0.222738	3	3	0.000250334	9606	Homo sapiens	15989		R-HSA-75861;R-HSA-75864;R-HSA-75866
R-HSA-167246	Tat-mediated elongation of the HIV-1 transcript	1	52	0.0036987	0.222738	0.222738	2	8	0.000667557	9606	Homo sapiens	15989		R-HSA-167196;R-HSA-167181
R-HSA-167169	HIV Transcription Elongation	1	52	0.0036987	0.222738	0.222738	3	15	0.00125167	9606	Homo sapiens	15989		R-HSA-167072;R-HSA-167196;R-HSA-167181
R-HSA-190828	Gap junction trafficking	1	52	0.0036987	0.222738	0.222738	3	20	0.00166889	9606	Homo sapiens	TUBB1		R-HSA-190520;R-HSA-191737;R-HSA-190877
R-HSA-112315	Transmission across Chemical Synapses	3	338	0.0240415	0.224498	0.224498	13	133	0.0110981	9606	Homo sapiens	CACNB2;DLG2;TUBB1		R-HSA-432164;R-HSA-432162;R-HSA-9619542;R-HSA-9612085;R-HSA-442732;R-HSA-432172;R-HSA-9618750;R-HSA-442760;R-HSA-445367;R-HSA-438037;R-HSA-210420;R-HSA-9614185;R-HSA-9617326
R-HSA-73776	RNA Polymerase II Promoter Escape	1	53	0.00376983	0.226502	0.226502	7	7	0.000584112	9606	Homo sapiens	15989		R-HSA-75873;R-HSA-111264;R-HSA-76576;R-HSA-9613494;R-HSA-75850;R-HSA-9613497;R-HSA-75869
R-HSA-6791226	Major pathway of rRNA processing in the nucleolus and cytosol	2	189	0.0134433	0.232479	0.232479	5	7	0.000584112	9606	Homo sapiens	20398;6129		R-HSA-6791222;R-HSA-6791221;R-HSA-6791218;R-HSA-6791228;R-HSA-6791227
R-HSA-76042	RNA Polymerase II Transcription Initiation And Promoter Clearance	1	55	0.00391208	0.233977	0.233977	11	11	0.000917891	9606	Homo sapiens	15989		R-HSA-75873;R-HSA-111264;R-HSA-76576;R-HSA-75861;R-HSA-9613494;R-HSA-75864;R-HSA-75866;R-HSA-75850;R-HSA-9613497;R-HSA-75949;R-HSA-75869
R-HSA-3928665	EPH-ephrin mediated repulsion of cells	1	55	0.00391208	0.233977	0.233977	6	9	0.000751001	9606	Homo sapiens	EPHA4		R-HSA-4093327;R-HSA-3928607;R-HSA-3928604;R-HSA-3928642;R-HSA-3928628;R-HSA-3928660
R-HSA-140877	Formation of Fibrin Clot (Clotting Cascade)	1	55	0.00391208	0.233977	0.233977	10	57	0.00475634	9606	Homo sapiens	F10		R-HSA-140736;R-HSA-140769;R-HSA-158164;R-HSA-140664;R-HSA-140825;R-HSA-140777;R-HSA-9015122;R-HSA-140686;R-HSA-9015111;R-HSA-140700
R-HSA-437239	Recycling pathway of L1	1	55	0.00391208	0.233977	0.233977	2	14	0.00116822	9606	Homo sapiens	TUBB1		R-HSA-445077;R-HSA-445071
R-HSA-5620920	Cargo trafficking to the periciliary membrane	1	55	0.00391208	0.233977	0.233977	2	27	0.002253	9606	Homo sapiens	EXOC4		R-HSA-5623524;R-HSA-5623527
R-HSA-2262752	Cellular responses to stress	4	514	0.0365602	0.237367	0.237367	3	184	0.0153538	9606	Homo sapiens	2512;TUBB1;STAT3;3490		R-HSA-5618080;R-HSA-3858387;R-HSA-3797202
R-HSA-6781823	Formation of TC-NER Pre-Incision Complex	1	56	0.00398321	0.237688	0.237688	7	7	0.000584112	9606	Homo sapiens	15989		R-HSA-6782069;R-HSA-6782004;R-HSA-6781840;R-HSA-6781824;R-HSA-6781867;R-HSA-6781818;R-HSA-6781833
R-HSA-5620924	Intraflagellar transport	1	56	0.00398321	0.237688	0.237688	6	12	0.00100134	9606	Homo sapiens	TUBB1		R-HSA-5624949;R-HSA-5625424;R-HSA-5625426;R-HSA-5625421;R-HSA-5624952;R-HSA-5625416
R-HSA-157858	Gap junction trafficking and regulation	1	56	0.00398321	0.237688	0.237688	3	24	0.00200267	9606	Homo sapiens	TUBB1		R-HSA-190520;R-HSA-191737;R-HSA-190877
R-HSA-2453902	The canonical retinoid cycle in rods (twilight vision)	1	56	0.00398321	0.237688	0.237688	2	25	0.00208611	9606	Homo sapiens	STRA6		R-HSA-2453876;R-HSA-2453863
R-HSA-6799198	Complex I biogenesis	1	57	0.00405434	0.241381	0.241381	7	13	0.00108478	9606	Homo sapiens	18461		R-HSA-6799191;R-HSA-6799203;R-HSA-6799202;R-HSA-6799197;R-HSA-6799196;R-HSA-6799179;R-HSA-6799178
R-HSA-5655302	Signaling by FGFR1 in disease	1	57	0.00405434	0.241381	0.241381	1	35	0.00292056	9606	Homo sapiens	STAT3		R-HSA-1888198
R-HSA-2467813	Separation of Sister Chromatids	2	194	0.013799	0.241405	0.241405	2	8	0.000667557	9606	Homo sapiens	2512;TUBB1		R-HSA-2467809;R-HSA-2467811
R-HSA-983231	Factors involved in megakaryocyte development and platelet production	2	194	0.013799	0.241405	0.241405	3	43	0.00358812	9606	Homo sapiens	TUBB1;23730		R-HSA-1011598;R-HSA-983259;R-HSA-983266
R-HSA-2559583	Cellular Senescence	2	198	0.0140835	0.248559	0.248559	2	89	0.00742657	9606	Homo sapiens	STAT3;3490		R-HSA-3858387;R-HSA-3797202
R-HSA-109606	Intrinsic Pathway for Apoptosis	1	59	0.0041966	0.248714	0.248714	1	60	0.00500668	9606	Homo sapiens	STAT3		R-HSA-6790025
R-HSA-6794361	Neurexins and neuroligins	1	60	0.00426773	0.252355	0.252355	9	19	0.00158545	9606	Homo sapiens	DLG2		R-HSA-6794357;R-HSA-6794356;R-HSA-6794354;R-HSA-6797554;R-HSA-6794338;R-HSA-6794336;R-HSA-6794349;R-HSA-6794345;R-HSA-6794344
R-HSA-432722	Golgi Associated Vesicle Biogenesis	1	61	0.00433886	0.255978	0.255978	1	7	0.000584112	9606	Homo sapiens	2512		R-HSA-434362
R-HSA-1236394	Signaling by ERBB4	1	61	0.00433886	0.255978	0.255978	2	37	0.00308745	9606	Homo sapiens	WWP1		R-HSA-1253282;R-HSA-1253300
R-HSA-73777	RNA Polymerase I Chain Elongation	1	63	0.00448112	0.263172	0.263172	1	1	8.34446e-05	9606	Homo sapiens	15989		R-HSA-74986
R-HSA-112382	Formation of RNA Pol II elongation complex	1	63	0.00448112	0.263172	0.263172	1	2	0.000166889	9606	Homo sapiens	15989		R-HSA-112379
R-HSA-8868773	rRNA processing in the nucleus and cytosol	2	207	0.0147237	0.264683	0.264683	7	15	0.00125167	9606	Homo sapiens	20398;6129		R-HSA-6791222;R-HSA-6791221;R-HSA-6791218;R-HSA-6791228;R-HSA-6790907;R-HSA-6791227;R-HSA-6790906
R-HSA-68877	Mitotic Prometaphase	2	207	0.0147237	0.264683	0.264683	6	15	0.00125167	9606	Homo sapiens	2512;TUBB1		R-HSA-2484822;R-HSA-375302;R-HSA-380316;R-HSA-1638803;R-HSA-2468287;R-HSA-1638821
R-HSA-5617833	Cilium Assembly	2	208	0.0147948	0.266475	0.266475	10	50	0.00417223	9606	Homo sapiens	TUBB1;EXOC4		R-HSA-5624949;R-HSA-5623524;R-HSA-5623527;R-HSA-5625424;R-HSA-5625426;R-HSA-5625421;R-HSA-5624952;R-HSA-5625416;R-HSA-5618328;R-HSA-5618331
R-HSA-68882	Mitotic Anaphase	2	208	0.0147948	0.266475	0.266475	2	11	0.000917891	9606	Homo sapiens	2512;TUBB1		R-HSA-2467809;R-HSA-2467811
R-HSA-2555396	Mitotic Metaphase and Anaphase	2	211	0.0150082	0.271853	0.271853	2	12	0.00100134	9606	Homo sapiens	2512;TUBB1		R-HSA-2467809;R-HSA-2467811
R-HSA-6782210	Gap-filling DNA repair synthesis and ligation in TC-NER	1	66	0.0046945	0.273835	0.273835	2	2	0.000166889	9606	Homo sapiens	15989		R-HSA-6782227;R-HSA-6782208
R-HSA-75955	RNA Polymerase II Transcription Elongation	1	66	0.0046945	0.273835	0.273835	3	8	0.000667557	9606	Homo sapiens	15989		R-HSA-112385;R-HSA-112379;R-HSA-112383
R-HSA-156590	Glutathione conjugation	1	67	0.00476563	0.277355	0.277355	1	14	0.00116822	9606	Homo sapiens	2948		R-HSA-176054
R-HSA-6782135	Dual incision in TC-NER	1	68	0.00483676	0.280859	0.280859	6	6	0.000500668	9606	Homo sapiens	15989		R-HSA-6782211;R-HSA-6782131;R-HSA-6782224;R-HSA-6782141;R-HSA-6782204;R-HSA-6782138
R-HSA-983189	Kinesins	1	68	0.00483676	0.280859	0.280859	2	14	0.00116822	9606	Homo sapiens	TUBB1		R-HSA-983259;R-HSA-983266
R-HSA-163841	Gamma carboxylation, hypusine formation and arylsulfatase activation	1	69	0.00490789	0.284346	0.284346	3	39	0.00325434	9606	Homo sapiens	F10		R-HSA-159733;R-HSA-159819;R-HSA-159757
R-HSA-186797	Signaling by PDGF	1	69	0.00490789	0.284346	0.284346	1	28	0.00233645	9606	Homo sapiens	STAT3		R-HSA-380782
R-HSA-948021	Transport to the Golgi and subsequent modification	2	219	0.0155772	0.28619	0.28619	2	60	0.00500668	9606	Homo sapiens	2512;TUBB1		R-HSA-6809006;R-HSA-6809003
R-HSA-8848021	Signaling by PTK6	1	70	0.00497902	0.287816	0.287816	6	52	0.00433912	9606	Homo sapiens	STAT3		R-HSA-8848087;R-HSA-8848150;R-HSA-8848178;R-HSA-2730595;R-HSA-8848124;R-HSA-2730599
R-HSA-9006927	Signaling by Non-Receptor Tyrosine Kinases	1	70	0.00497902	0.287816	0.287816	6	52	0.00433912	9606	Homo sapiens	STAT3		R-HSA-8848087;R-HSA-8848150;R-HSA-8848178;R-HSA-2730595;R-HSA-8848124;R-HSA-2730599
R-HSA-6790901	rRNA modification in the nucleus and cytosol	1	71	0.00505015	0.29127	0.29127	2	8	0.000667557	9606	Homo sapiens	20398		R-HSA-6790907;R-HSA-6790906
R-HSA-112314	Neurotransmitter receptors and postsynaptic signal transmission	2	222	0.0157906	0.291561	0.291561	12	81	0.00675901	9606	Homo sapiens	DLG2;TUBB1		R-HSA-445367;R-HSA-432164;R-HSA-438037;R-HSA-432162;R-HSA-9619542;R-HSA-9612085;R-HSA-442732;R-HSA-432172;R-HSA-9614185;R-HSA-9618750;R-HSA-9617326;R-HSA-442760
R-HSA-191273	Cholesterol biosynthesis	1	72	0.00512127	0.294707	0.294707	2	32	0.00267023	9606	Homo sapiens	18194		R-HSA-194642;R-HSA-194718
R-HSA-913709	O-linked glycosylation of mucins	1	73	0.0051924	0.298127	0.298127	1	17	0.00141856	9606	Homo sapiens	GALNT2		R-HSA-913675
R-HSA-427413	NoRC negatively regulates rRNA expression	1	80	0.00569031	0.321619	0.321619	1	7	0.000584112	9606	Homo sapiens	15989		R-HSA-427366
R-HSA-199992	trans-Golgi Network Vesicle Budding	1	80	0.00569031	0.321619	0.321619	1	19	0.00158545	9606	Homo sapiens	2512		R-HSA-434362
R-HSA-421837	Clathrin derived vesicle budding	1	80	0.00569031	0.321619	0.321619	1	19	0.00158545	9606	Homo sapiens	2512		R-HSA-434362
R-HSA-167172	Transcription of the HIV genome	1	81	0.00576143	0.324911	0.324911	24	47	0.0039219	9606	Homo sapiens	15989		R-HSA-9613490;R-HSA-167072;R-HSA-167136;R-HSA-167111;R-HSA-167077;R-HSA-9613498;R-HSA-167115;R-HSA-167113;R-HSA-167118;R-HSA-167468;R-HSA-167181;R-HSA-167117;R-HSA-167474;R-HSA-167121;R-HSA-167153;R-HSA-167477;R-HSA-167098;R-HSA-167130;R-HSA-167128;R-HSA-167097;R-HSA-167134;R-HSA-167484;R-HSA-167196;R-HSA-167133
R-HSA-8953897	Cellular responses to external stimuli	4	601	0.0427484	0.331422	0.331422	3	254	0.0211949	9606	Homo sapiens	2512;TUBB1;STAT3;3490		R-HSA-5618080;R-HSA-3858387;R-HSA-3797202
R-HSA-8852276	The role of GTSE1 in G2/M progression after G2 checkpoint	1	83	0.00590369	0.331448	0.331448	3	10	0.000834446	9606	Homo sapiens	TUBB1		R-HSA-8852306;R-HSA-8852298;R-HSA-8852280
R-HSA-73854	RNA Polymerase I Promoter Clearance	1	83	0.00590369	0.331448	0.331448	2	9	0.000751001	9606	Homo sapiens	15989		R-HSA-73769;R-HSA-73758
R-HSA-8939902	Regulation of RUNX2 expression and activity	1	83	0.00590369	0.331448	0.331448	3	32	0.00267023	9606	Homo sapiens	WWP1		R-HSA-9008076;R-HSA-9008110;R-HSA-9008036
R-HSA-917937	Iron uptake and transport	1	83	0.00590369	0.331448	0.331448	1	34	0.00283712	9606	Homo sapiens	2512		R-HSA-1562626
R-HSA-72312	rRNA processing	2	245	0.0174266	0.332531	0.332531	7	21	0.00175234	9606	Homo sapiens	20398;6129		R-HSA-6791222;R-HSA-6791221;R-HSA-6791218;R-HSA-6791228;R-HSA-6790907;R-HSA-6791227;R-HSA-6790906
R-HSA-383280	Nuclear Receptor transcription pathway	1	84	0.00597482	0.334693	0.334693	1	1	8.34446e-05	9606	Homo sapiens	NR2F1		R-HSA-376419
R-HSA-6781827	Transcription-Coupled Nucleotide Excision Repair (TC-NER)	1	85	0.00604595	0.337922	0.337922	16	16	0.00133511	9606	Homo sapiens	15989		R-HSA-6782211;R-HSA-6781824;R-HSA-6782208;R-HSA-6781867;R-HSA-6781833;R-HSA-6782069;R-HSA-6782004;R-HSA-6782131;R-HSA-6782227;R-HSA-6782224;R-HSA-6781840;R-HSA-6782141;R-HSA-6782204;R-HSA-6782138;R-HSA-6781818;R-HSA-6782234
R-HSA-6783783	Interleukin-10 signaling	1	86	0.00611708	0.341136	0.341136	6	15	0.00125167	9606	Homo sapiens	STAT3		R-HSA-6784791;R-HSA-6784006;R-HSA-6784323;R-HSA-6790029;R-HSA-6784765;R-HSA-6784763
R-HSA-6806834	Signaling by MET	1	87	0.00618821	0.344335	0.344335	4	49	0.00408879	9606	Homo sapiens	STAT3		R-HSA-2730595;R-HSA-8875817;R-HSA-2730599;R-HSA-8875816
R-HSA-674695	RNA Polymerase II Pre-transcription Events	1	88	0.00625934	0.347519	0.347519	4	17	0.00141856	9606	Homo sapiens	15989		R-HSA-75856;R-HSA-75891;R-HSA-75862;R-HSA-73946
R-HSA-73864	RNA Polymerase I Transcription	1	89	0.00633046	0.350687	0.350687	6	14	0.00116822	9606	Homo sapiens	15989		R-HSA-74993;R-HSA-74992;R-HSA-74994;R-HSA-73769;R-HSA-74986;R-HSA-73758
R-HSA-6796648	TP53 Regulates Transcription of DNA Repair Genes	1	89	0.00633046	0.350687	0.350687	3	17	0.00141856	9606	Homo sapiens	15989		R-HSA-6797606;R-HSA-6797616;R-HSA-6797712
R-HSA-5250941	Negative epigenetic regulation of rRNA expression	1	89	0.00633046	0.350687	0.350687	1	12	0.00100134	9606	Homo sapiens	15989		R-HSA-427366
R-HSA-9018677	Biosynthesis of DHA-derived SPMs	1	89	0.00633046	0.350687	0.350687	1	58	0.00483979	9606	Homo sapiens	2948		R-HSA-9026777
R-HSA-157118	Signaling by NOTCH	2	257	0.0182801	0.353672	0.353672	1	152	0.0126836	9606	Homo sapiens	ACTA2		R-HSA-9604664
R-HSA-187037	Signaling by NTRK1 (TRKA)	1	90	0.00640159	0.35384	0.35384	1	59	0.00492323	9606	Homo sapiens	STAT3		R-HSA-198732
R-HSA-5696399	Global Genome Nucleotide Excision Repair (GG-NER)	1	92	0.00654385	0.360101	0.360101	11	20	0.00166889	9606	Homo sapiens	15989		R-HSA-6790487;R-HSA-6790454;R-HSA-5690996;R-HSA-5690213;R-HSA-5689861;R-HSA-5689317;R-HSA-5690990;R-HSA-5696670;R-HSA-5690991;R-HSA-5690988;R-HSA-5691000
R-HSA-162906	HIV Infection	2	262	0.0186357	0.362417	0.362417	25	158	0.0131842	9606	Homo sapiens	23730;15989		R-HSA-167111;R-HSA-167115;R-HSA-167113;R-HSA-167118;R-HSA-167181;R-HSA-167117;R-HSA-167121;R-HSA-167130;R-HSA-167128;R-HSA-167134;R-HSA-167196;R-HSA-167133;R-HSA-9613490;R-HSA-167072;R-HSA-167136;R-HSA-167077;R-HSA-9613498;R-HSA-167468;R-HSA-167474;R-HSA-167153;R-HSA-167477;R-HSA-167098;R-HSA-167097;R-HSA-200952;R-HSA-167484
R-HSA-6794362	Protein-protein interactions at synapses	1	93	0.00661498	0.363208	0.363208	9	33	0.00275367	9606	Homo sapiens	DLG2		R-HSA-6794357;R-HSA-6794356;R-HSA-6794354;R-HSA-6797554;R-HSA-6794338;R-HSA-6794336;R-HSA-6794349;R-HSA-6794345;R-HSA-6794344
R-HSA-141444	Amplification of signal from unattached kinetochores via a MAD2 inhibitory signal	1	94	0.00668611	0.366302	0.366302	4	4	0.000333778	9606	Homo sapiens	2512		R-HSA-141409;R-HSA-141431;R-HSA-141422;R-HSA-141439
R-HSA-141424	Amplification of signal from the kinetochores	1	94	0.00668611	0.366302	0.366302	4	4	0.000333778	9606	Homo sapiens	2512		R-HSA-141409;R-HSA-141431;R-HSA-141422;R-HSA-141439
R-HSA-447115	Interleukin-12 family signaling	1	96	0.00682837	0.372443	0.372443	14	114	0.00951268	9606	Homo sapiens	STAT3		R-HSA-8950441;R-HSA-8952749;R-HSA-8950733;R-HSA-8984014;R-HSA-8950724;R-HSA-8950780;R-HSA-8950269;R-HSA-8950782;R-HSA-8984021;R-HSA-8950485;R-HSA-8950518;R-HSA-8984023;R-HSA-8950583;R-HSA-8952823
R-HSA-156902	Peptide chain elongation	1	97	0.00689949	0.375492	0.375492	4	5	0.000417223	9606	Homo sapiens	6129		R-HSA-156915;R-HSA-156912;R-HSA-156923;R-HSA-156907
R-HSA-380320	Recruitment of NuMA to mitotic centrosomes	1	97	0.00689949	0.375492	0.375492	1	2	0.000166889	9606	Homo sapiens	TUBB1		R-HSA-380316
R-HSA-194315	Signaling by Rho GTPases	3	457	0.0325059	0.38099	0.38099	7	117	0.00976302	9606	Homo sapiens	2512;TUBB1;MYLK		R-HSA-445797;R-HSA-5668978;R-HSA-5666160;R-HSA-5666129;R-HSA-5668984;R-HSA-5666169;R-HSA-5672329
R-HSA-975956	Nonsense Mediated Decay (NMD) independent of the Exon Junction Complex (EJC)	1	101	0.00718401	0.387543	0.387543	1	1	8.34446e-05	9606	Homo sapiens	6129		R-HSA-927789
R-HSA-2682334	EPH-Ephrin signaling	1	101	0.00718401	0.387543	0.387543	14	56	0.0046729	9606	Homo sapiens	EPHA4		R-HSA-3928602;R-HSA-3928607;R-HSA-3928604;R-HSA-3928597;R-HSA-3928628;R-HSA-3928660;R-HSA-3928651;R-HSA-4093327;R-HSA-3928584;R-HSA-3928648;R-HSA-3928591;R-HSA-3928642;R-HSA-3928578;R-HSA-3928646
R-HSA-156842	Eukaryotic Translation Elongation	1	102	0.00725514	0.390519	0.390519	4	9	0.000751001	9606	Homo sapiens	6129		R-HSA-156915;R-HSA-156912;R-HSA-156923;R-HSA-156907
R-HSA-983169	Class I MHC mediated antigen processing & presentation	3	465	0.0330749	0.391523	0.391523	7	48	0.00400534	9606	Homo sapiens	28871;WWP1;CD36		R-HSA-8863895;R-HSA-983147;R-HSA-983157;R-HSA-983156;R-HSA-983140;R-HSA-1236958;R-HSA-1236956
R-HSA-422356	Regulation of insulin secretion	1	104	0.0073974	0.39643	0.39643	3	37	0.00308745	9606	Homo sapiens	CACNB2		R-HSA-400046;R-HSA-265645;R-HSA-265166
R-HSA-5668541	TNFR2 non-canonical NF-kB pathway	1	104	0.0073974	0.39643	0.39643	1	43	0.00358812	9606	Homo sapiens	TNFSF4		R-HSA-5692315
R-HSA-77289	Mitochondrial Fatty Acid Beta-Oxidation	1	105	0.00746853	0.399364	0.399364	1	47	0.0039219	9606	Homo sapiens	18194		R-HSA-71020
R-HSA-72764	Eukaryotic Translation Termination	1	106	0.00753965	0.402284	0.402284	3	5	0.000417223	9606	Homo sapiens	6129		R-HSA-141671;R-HSA-141691;R-HSA-141673
R-HSA-72689	Formation of a pool of free 40S subunits	1	106	0.00753965	0.402284	0.402284	1	2	0.000166889	9606	Homo sapiens	6129		R-HSA-72673
R-HSA-6811434	COPI-dependent Golgi-to-ER retrograde traffic	1	107	0.00761078	0.40519	0.40519	2	11	0.000917891	9606	Homo sapiens	TUBB1		R-HSA-6811426;R-HSA-6811423
R-HSA-8957275	Post-translational protein phosphorylation	1	109	0.00775304	0.41096	0.41096	1	1	8.34446e-05	9606	Homo sapiens	3490		R-HSA-8952289
R-HSA-69618	Mitotic Spindle Checkpoint	1	110	0.00782417	0.413824	0.413824	4	7	0.000584112	9606	Homo sapiens	2512		R-HSA-141409;R-HSA-141431;R-HSA-141422;R-HSA-141439
R-HSA-112316	Neuronal System	3	484	0.0344263	0.416366	0.416366	22	186	0.0155207	9606	Homo sapiens	CACNB2;DLG2;TUBB1		R-HSA-432164;R-HSA-432162;R-HSA-9619542;R-HSA-6794338;R-HSA-9612085;R-HSA-6794336;R-HSA-442732;R-HSA-432172;R-HSA-6794349;R-HSA-9618750;R-HSA-442760;R-HSA-6794345;R-HSA-6794344;R-HSA-445367;R-HSA-6794357;R-HSA-438037;R-HSA-6794356;R-HSA-6794354;R-HSA-6797554;R-HSA-210420;R-HSA-9614185;R-HSA-9617326
R-HSA-168188	Toll Like Receptor TLR6:TLR2 Cascade	1	111	0.0078953	0.416675	0.416675	18	65	0.0054239	9606	Homo sapiens	CD36		R-HSA-166082;R-HSA-2201316;R-HSA-166119;R-HSA-166091;R-HSA-2201322;R-HSA-166286;R-HSA-937059;R-HSA-166284;R-HSA-2559464;R-HSA-937022;R-HSA-2559414;R-HSA-168950;R-HSA-2262775;R-HSA-166362;R-HSA-937079;R-HSA-166363;R-HSA-166072;R-HSA-2262777
R-HSA-166058	MyD88:MAL(TIRAP) cascade initiated on plasma membrane	1	111	0.0078953	0.416675	0.416675	16	63	0.00525701	9606	Homo sapiens	CD36		R-HSA-166082;R-HSA-2201316;R-HSA-166119;R-HSA-166091;R-HSA-2201322;R-HSA-166286;R-HSA-937059;R-HSA-166284;R-HSA-937022;R-HSA-2559414;R-HSA-2262775;R-HSA-166362;R-HSA-937079;R-HSA-166363;R-HSA-166072;R-HSA-2262777
R-HSA-192823	Viral mRNA Translation	1	114	0.00810868	0.425145	0.425145	2	2	0.000166889	9606	Homo sapiens	6129		R-HSA-192704;R-HSA-192841
R-HSA-2408557	Selenocysteine synthesis	1	114	0.00810868	0.425145	0.425145	2	7	0.000584112	9606	Homo sapiens	6129		R-HSA-2408529;R-HSA-5333615
R-HSA-181438	Toll Like Receptor 2 (TLR2) Cascade	1	114	0.00810868	0.425145	0.425145	18	67	0.00559079	9606	Homo sapiens	CD36		R-HSA-166082;R-HSA-2201316;R-HSA-166119;R-HSA-166091;R-HSA-2201322;R-HSA-166286;R-HSA-937059;R-HSA-166284;R-HSA-2559464;R-HSA-937022;R-HSA-2559414;R-HSA-168950;R-HSA-2262775;R-HSA-166362;R-HSA-937079;R-HSA-166363;R-HSA-166072;R-HSA-2262777
R-HSA-168179	Toll Like Receptor TLR1:TLR2 Cascade	1	114	0.00810868	0.425145	0.425145	16	65	0.0054239	9606	Homo sapiens	CD36		R-HSA-166082;R-HSA-2201316;R-HSA-166119;R-HSA-166091;R-HSA-2201322;R-HSA-166286;R-HSA-937059;R-HSA-166284;R-HSA-937022;R-HSA-2559414;R-HSA-2262775;R-HSA-166362;R-HSA-937079;R-HSA-166363;R-HSA-166072;R-HSA-2262777
R-HSA-611105	Respiratory electron transport	1	115	0.00817981	0.427942	0.427942	7	19	0.00158545	9606	Homo sapiens	18461		R-HSA-6799191;R-HSA-6799203;R-HSA-6799202;R-HSA-6799197;R-HSA-6799196;R-HSA-6799179;R-HSA-6799178
R-HSA-8856825	Cargo recognition for clathrin-mediated endocytosis	1	115	0.00817981	0.427942	0.427942	1	14	0.00116822	9606	Homo sapiens	SCARB2		R-HSA-8866277
R-HSA-166520	Signaling by NTRKs	1	115	0.00817981	0.427942	0.427942	1	121	0.0100968	9606	Homo sapiens	STAT3		R-HSA-198732
R-HSA-76002	Platelet activation, signaling and aggregation	2	301	0.0214098	0.428968	0.428968	2	114	0.00951268	9606	Homo sapiens	TAGLN2;CD36		R-HSA-481044;R-HSA-482772
R-HSA-8878159	Transcriptional regulation by RUNX3	1	118	0.0083932	0.436251	0.436251	3	47	0.0039219	9606	Homo sapiens	TEAD2		R-HSA-8951676;R-HSA-8951695;R-HSA-1989766
R-HSA-1799339	SRP-dependent cotranslational protein targeting to membrane	1	119	0.00846433	0.438994	0.438994	5	5	0.000417223	9606	Homo sapiens	6129		R-HSA-1799326;R-HSA-1799330;R-HSA-1799329;R-HSA-1799335;R-HSA-1799332
R-HSA-5696398	Nucleotide Excision Repair	1	119	0.00846433	0.438994	0.438994	27	36	0.00300401	9606	Homo sapiens	15989		R-HSA-5696670;R-HSA-6781867;R-HSA-6790454;R-HSA-6782069;R-HSA-6782004;R-HSA-5689861;R-HSA-6782131;R-HSA-6782141;R-HSA-6782204;R-HSA-6782138;R-HSA-6781818;R-HSA-5690996;R-HSA-6782211;R-HSA-6781824;R-HSA-6782208;R-HSA-6781833;R-HSA-5691000;R-HSA-6790487;R-HSA-5690213;R-HSA-5689317;R-HSA-6782227;R-HSA-6782224;R-HSA-6781840;R-HSA-5690990;R-HSA-5690991;R-HSA-5690988;R-HSA-6782234
R-HSA-72706	GTP hydrolysis and joining of the 60S ribosomal subunit	1	120	0.00853546	0.441724	0.441724	2	3	0.000250334	9606	Homo sapiens	6129		R-HSA-72672;R-HSA-72671
R-HSA-156827	L13a-mediated translational silencing of Ceruloplasmin expression	1	120	0.00853546	0.441724	0.441724	1	3	0.000250334	9606	Homo sapiens	6129		R-HSA-156826
R-HSA-2672351	Stimuli-sensing channels	1	120	0.00853546	0.441724	0.441724	1	24	0.00200267	9606	Homo sapiens	WWP1		R-HSA-2682349
R-HSA-983168	Antigen processing: Ubiquitination & Proteasome degradation	2	315	0.0224056	0.452004	0.452004	4	9	0.000751001	9606	Homo sapiens	28871;WWP1		R-HSA-983147;R-HSA-983157;R-HSA-983156;R-HSA-983140
R-HSA-927802	Nonsense-Mediated Decay (NMD)	1	124	0.00881997	0.452514	0.452514	5	6	0.000500668	9606	Homo sapiens	6129		R-HSA-927836;R-HSA-927789;R-HSA-927832;R-HSA-927813;R-HSA-927889
R-HSA-975957	Nonsense Mediated Decay (NMD) enhanced by the Exon Junction Complex (EJC)	1	124	0.00881997	0.452514	0.452514	4	5	0.000417223	9606	Homo sapiens	6129		R-HSA-927836;R-HSA-927832;R-HSA-927813;R-HSA-927889
R-HSA-5610787	Hedgehog 'off' state	1	124	0.00881997	0.452514	0.452514	2	32	0.00267023	9606	Homo sapiens	TUBB1		R-HSA-5610733;R-HSA-5610767
R-HSA-381426	Regulation of Insulin-like Growth Factor (IGF) transport and uptake by Insulin-like Growth Factor Binding Proteins (IGFBPs)	1	127	0.00903336	0.460472	0.460472	1	14	0.00116822	9606	Homo sapiens	3490		R-HSA-8952289
R-HSA-72613	Eukaryotic Translation Initiation	1	130	0.00924675	0.468315	0.468315	4	21	0.00175234	9606	Homo sapiens	6129		R-HSA-72673;R-HSA-72672;R-HSA-156826;R-HSA-72671
R-HSA-72737	Cap-dependent Translation Initiation	1	130	0.00924675	0.468315	0.468315	3	18	0.001502	9606	Homo sapiens	6129		R-HSA-72673;R-HSA-72672;R-HSA-72671
R-HSA-373760	L1CAM interactions	1	130	0.00924675	0.468315	0.468315	2	54	0.00450601	9606	Homo sapiens	TUBB1		R-HSA-445077;R-HSA-445071
R-HSA-5173105	O-linked glycosylation	1	132	0.009389	0.473481	0.473481	1	26	0.00216956	9606	Homo sapiens	GALNT2		R-HSA-913675
R-HSA-1852241	Organelle biogenesis and maintenance	2	335	0.0238282	0.484004	0.484004	10	86	0.00717623	9606	Homo sapiens	TUBB1;EXOC4		R-HSA-5624949;R-HSA-5623524;R-HSA-5623527;R-HSA-5625424;R-HSA-5625426;R-HSA-5625421;R-HSA-5624952;R-HSA-5625416;R-HSA-5618328;R-HSA-5618331
R-HSA-5663205	Infectious disease	3	539	0.0383384	0.486302	0.486302	27	330	0.0275367	9606	Homo sapiens	6129;23730;15989		R-HSA-192704;R-HSA-167111;R-HSA-167115;R-HSA-192841;R-HSA-167113;R-HSA-167118;R-HSA-167181;R-HSA-167117;R-HSA-167121;R-HSA-167130;R-HSA-167128;R-HSA-167134;R-HSA-167196;R-HSA-167133;R-HSA-9613490;R-HSA-167072;R-HSA-167136;R-HSA-167077;R-HSA-9613498;R-HSA-167468;R-HSA-167474;R-HSA-167153;R-HSA-167477;R-HSA-167098;R-HSA-167097;R-HSA-200952;R-HSA-167484
R-HSA-212165	Epigenetic regulation of gene expression	1	139	0.00988691	0.491177	0.491177	1	34	0.00283712	9606	Homo sapiens	15989		R-HSA-427366
R-HSA-163685	Integration of energy metabolism	1	143	0.0101714	0.501024	0.501024	3	65	0.0054239	9606	Homo sapiens	CACNB2		R-HSA-400046;R-HSA-265645;R-HSA-265166
R-HSA-166016	Toll Like Receptor 4 (TLR4) Cascade	1	144	0.0102425	0.503457	0.503457	16	94	0.00784379	9606	Homo sapiens	CD36		R-HSA-166082;R-HSA-2201316;R-HSA-166119;R-HSA-166091;R-HSA-2201322;R-HSA-166286;R-HSA-937059;R-HSA-166284;R-HSA-937022;R-HSA-2559414;R-HSA-2262775;R-HSA-166362;R-HSA-937079;R-HSA-166363;R-HSA-166072;R-HSA-2262777
R-HSA-163200	Respiratory electron transport, ATP synthesis by chemiosmotic coupling, and heat production by uncoupling proteins.	1	146	0.0103848	0.508287	0.508287	7	29	0.00241989	9606	Homo sapiens	18461		R-HSA-6799191;R-HSA-6799203;R-HSA-6799202;R-HSA-6799197;R-HSA-6799196;R-HSA-6799179;R-HSA-6799178
R-HSA-8878166	Transcriptional regulation by RUNX2	1	147	0.0104559	0.510684	0.510684	3	84	0.00700935	9606	Homo sapiens	WWP1		R-HSA-9008076;R-HSA-9008110;R-HSA-9008036
R-HSA-2980736	Peptide hormone metabolism	1	147	0.0104559	0.510684	0.510684	1	63	0.00525701	9606	Homo sapiens	EXOC4		R-HSA-265177
R-HSA-1474228	Degradation of the extracellular matrix	1	148	0.0105271	0.51307	0.51307	1	105	0.00876168	9606	Homo sapiens	20398		R-HSA-8848658
R-HSA-162909	Host Interactions of HIV factors	1	150	0.0106693	0.517808	0.517808	1	54	0.00450601	9606	Homo sapiens	23730		R-HSA-200952
R-HSA-1280218	Adaptive Immune System	5	998	0.0709866	0.534192	0.534192	8	261	0.021779	9606	Homo sapiens	2512;28871;TUBB1;WWP1;CD36		R-HSA-8863895;R-HSA-2213248;R-HSA-983147;R-HSA-983157;R-HSA-983156;R-HSA-983140;R-HSA-1236958;R-HSA-1236956
R-HSA-9018678	Biosynthesis of specialized proresolving mediators (SPMs)	1	159	0.0113095	0.538571	0.538571	1	124	0.0103471	9606	Homo sapiens	2948		R-HSA-9026777
R-HSA-381119	Unfolded Protein Response (UPR)	1	160	0.0113806	0.540823	0.540823	4	95	0.00792724	9606	Homo sapiens	CREB3L2		R-HSA-8874198;R-HSA-8874191;R-HSA-8874205;R-HSA-8874187
R-HSA-8856828	Clathrin-mediated endocytosis	1	161	0.0114517	0.543064	0.543064	16	34	0.00283712	9606	Homo sapiens	SCARB2		R-HSA-8868071;R-HSA-8868230;R-HSA-8866277;R-HSA-8867756;R-HSA-8868236;R-HSA-8868651;R-HSA-8867754;R-HSA-8868072;R-HSA-8868648;R-HSA-8868661;R-HSA-8868660;R-HSA-8868659;R-HSA-8868658;R-HSA-8869438;R-HSA-8871194;R-HSA-8871193
R-HSA-446652	Interleukin-1 family signaling	1	162	0.0115229	0.545294	0.545294	1	78	0.00650868	9606	Homo sapiens	STAT3		R-HSA-9009072
R-HSA-162599	Late Phase of HIV Life Cycle	1	163	0.011594	0.547514	0.547514	24	77	0.00642523	9606	Homo sapiens	15989		R-HSA-9613490;R-HSA-167072;R-HSA-167136;R-HSA-167111;R-HSA-167077;R-HSA-9613498;R-HSA-167115;R-HSA-167113;R-HSA-167118;R-HSA-167468;R-HSA-167181;R-HSA-167117;R-HSA-167474;R-HSA-167121;R-HSA-167153;R-HSA-167477;R-HSA-167098;R-HSA-167130;R-HSA-167128;R-HSA-167097;R-HSA-167134;R-HSA-167484;R-HSA-167196;R-HSA-167133
R-HSA-1236974	ER-Phagosome pathway	1	165	0.0117363	0.551921	0.551921	1	10	0.000834446	9606	Homo sapiens	CD36		R-HSA-8863895
R-HSA-5358351	Signaling by Hedgehog	1	168	0.0119496	0.558452	0.558452	2	82	0.00684246	9606	Homo sapiens	TUBB1		R-HSA-5610733;R-HSA-5610767
R-HSA-2187338	Visual phototransduction	1	168	0.0119496	0.558452	0.558452	2	90	0.00751001	9606	Homo sapiens	STRA6		R-HSA-2453876;R-HSA-2453863
R-HSA-68886	M Phase	2	390	0.0277402	0.565922	0.565922	8	66	0.00550734	9606	Homo sapiens	2512;TUBB1		R-HSA-2484822;R-HSA-375302;R-HSA-2467809;R-HSA-2467811;R-HSA-380316;R-HSA-1638803;R-HSA-2468287;R-HSA-1638821
R-HSA-168273	Influenza Viral RNA Transcription and Replication	1	175	0.0124475	0.57333	0.57333	2	15	0.00125167	9606	Homo sapiens	6129		R-HSA-192704;R-HSA-192841
R-HSA-162587	HIV Life Cycle	1	177	0.0125898	0.57749	0.57749	24	115	0.00959613	9606	Homo sapiens	15989		R-HSA-9613490;R-HSA-167072;R-HSA-167136;R-HSA-167111;R-HSA-167077;R-HSA-9613498;R-HSA-167115;R-HSA-167113;R-HSA-167118;R-HSA-167468;R-HSA-167181;R-HSA-167117;R-HSA-167474;R-HSA-167121;R-HSA-167153;R-HSA-167477;R-HSA-167098;R-HSA-167130;R-HSA-167128;R-HSA-167097;R-HSA-167134;R-HSA-167484;R-HSA-167196;R-HSA-167133
R-HSA-2408522	Selenoamino acid metabolism	1	182	0.0129454	0.587714	0.587714	2	33	0.00275367	9606	Homo sapiens	6129		R-HSA-2408529;R-HSA-5333615
R-HSA-9010553	Regulation of expression of SLITs and ROBOs	1	183	0.0130166	0.589729	0.589729	2	20	0.00166889	9606	Homo sapiens	6129		R-HSA-9014652;R-HSA-9014610
R-HSA-168898	Toll-like Receptor Cascades	1	184	0.0130877	0.591735	0.591735	19	181	0.0151035	9606	Homo sapiens	CD36		R-HSA-166082;R-HSA-8869667;R-HSA-2201316;R-HSA-166119;R-HSA-166091;R-HSA-2201322;R-HSA-166286;R-HSA-937059;R-HSA-166284;R-HSA-2559464;R-HSA-937022;R-HSA-2559414;R-HSA-168950;R-HSA-2262775;R-HSA-166362;R-HSA-937079;R-HSA-166363;R-HSA-166072;R-HSA-2262777
R-HSA-162582	Signal Transduction	15	3190	0.226901	0.596333	0.596333	64	2178	0.181742	9606	Homo sapiens	ACTA2;DLG2;2512;GDNF;TUBB1;STAT3;WWP1;PDE8B;FGFR2;MYLK;STRA6		R-HSA-5654614;R-HSA-5654615;R-HSA-109699;R-HSA-5654612;R-HSA-5654608;R-HSA-5666129;R-HSA-5654622;R-HSA-5654620;R-HSA-5654618;R-HSA-8848150;R-HSA-5654607;R-HSA-5654605;R-HSA-5654603;R-HSA-5654729;R-HSA-5668978;R-HSA-5666160;R-HSA-1253300;R-HSA-5654399;R-HSA-9604664;R-HSA-1470012;R-HSA-5654397;R-HSA-1470010;R-HSA-5668984;R-HSA-8875817;R-HSA-5666169;R-HSA-1470009;R-HSA-8875816;R-HSA-190258;R-HSA-231…
R-HSA-1236975	Antigen processing-Cross presentation	1	187	0.0133011	0.597694	0.597694	3	23	0.00191923	9606	Homo sapiens	CD36		R-HSA-8863895;R-HSA-1236958;R-HSA-1236956
R-HSA-109581	Apoptosis	1	187	0.0133011	0.597694	0.597694	1	139	0.0115988	9606	Homo sapiens	STAT3		R-HSA-6790025
R-HSA-168255	Influenza Life Cycle	1	188	0.0133722	0.599662	0.599662	2	52	0.00433912	9606	Homo sapiens	6129		R-HSA-192704;R-HSA-192841
R-HSA-449147	Signaling by Interleukins	3	640	0.0455224	0.603407	0.603407	85	491	0.0409713	9606	Homo sapiens	STAT3;CD36		R-HSA-6788582;R-HSA-8987150;R-HSA-1112727;R-HSA-6789615;R-HSA-1112602;R-HSA-8987266;R-HSA-8987141;R-HSA-1112604;R-HSA-8985988;R-HSA-8987014;R-HSA-8987270;R-HSA-9006873;R-HSA-8987161;R-HSA-8987033;R-HSA-6786293;R-HSA-9005340;R-HSA-8982163;R-HSA-8983059;R-HSA-6784765;R-HSA-8982162;R-HSA-1112587;R-HSA-8982165;R-HSA-6784763;R-HSA-8987156;R-HSA-9006870;R-HSA-8950441;R-HSA-6784323;R-HSA-8952749;R-HSA-8…
R-HSA-446203	Asparagine N-linked glycosylation	2	421	0.0299452	0.60791	0.60791	2	143	0.0119326	9606	Homo sapiens	2512;TUBB1		R-HSA-6809006;R-HSA-6809003
R-HSA-212436	Generic Transcription Pathway	7	1519	0.108045	0.611551	0.611551	16	809	0.0675067	9606	Homo sapiens	NR2F1;WWP1;PITX2;TBX5;15989;TEAD2		R-HSA-6797606;R-HSA-2032794;R-HSA-9008076;R-HSA-376419;R-HSA-8951695;R-HSA-9008110;R-HSA-8864718;R-HSA-9008036;R-HSA-2032781;R-HSA-8951676;R-HSA-6797616;R-HSA-6797712;R-HSA-1989766;R-HSA-8871260;R-HSA-8864729;R-HSA-2032800
R-HSA-5357801	Programmed Cell Death	1	195	0.0138701	0.61317	0.61317	1	152	0.0126836	9606	Homo sapiens	STAT3		R-HSA-6790025
R-HSA-168254	Influenza Infection	1	199	0.0141546	0.620686	0.620686	2	60	0.00500668	9606	Homo sapiens	6129		R-HSA-192704;R-HSA-192841
R-HSA-71291	Metabolism of amino acids and derivatives	3	658	0.0468028	0.62241	0.62241	6	283	0.0236148	9606	Homo sapiens	29301;6129;2948		R-HSA-893583;R-HSA-70899;R-HSA-2408529;R-HSA-508561;R-HSA-70952;R-HSA-5333615
R-HSA-983712	Ion channel transport	1	207	0.0147237	0.63529	0.63529	1	39	0.00325434	9606	Homo sapiens	WWP1		R-HSA-2682349
R-HSA-69275	G2/M Transition	1	212	0.0150793	0.644135	0.644135	3	78	0.00650868	9606	Homo sapiens	TUBB1		R-HSA-8852306;R-HSA-8852298;R-HSA-8852280
R-HSA-453274	Mitotic G2-G2/M phases	1	214	0.0152216	0.647613	0.647613	3	80	0.00667557	9606	Homo sapiens	TUBB1		R-HSA-8852306;R-HSA-8852298;R-HSA-8852280
R-HSA-1428517	The citric acid (TCA) cycle and respiratory electron transport	1	229	0.0162885	0.672654	0.672654	7	65	0.0054239	9606	Homo sapiens	18461		R-HSA-6799191;R-HSA-6799203;R-HSA-6799202;R-HSA-6799197;R-HSA-6799196;R-HSA-6799179;R-HSA-6799178
R-HSA-376176	Signaling by ROBO receptors	1	235	0.0167153	0.682172	0.682172	2	60	0.00500668	9606	Homo sapiens	6129		R-HSA-9014652;R-HSA-9014610
R-HSA-73857	RNA Polymerase II Transcription	7	1658	0.117932	0.704456	0.704456	40	870	0.0725968	9606	Homo sapiens	NR2F1;WWP1;PITX2;TBX5;15989;TEAD2		R-HSA-112385;R-HSA-6797606;R-HSA-2032794;R-HSA-9008076;R-HSA-109639;R-HSA-8951695;R-HSA-8864718;R-HSA-75850;R-HSA-77069;R-HSA-77068;R-HSA-77071;R-HSA-77073;R-HSA-75856;R-HSA-2032781;R-HSA-75861;R-HSA-75862;R-HSA-6797616;R-HSA-113430;R-HSA-1989766;R-HSA-75864;R-HSA-73946;R-HSA-75866;R-HSA-8871260;R-HSA-75869;R-HSA-8864729;R-HSA-75873;R-HSA-111264;R-HSA-76576;R-HSA-9613494;R-HSA-376419;R-HSA-900811…
R-HSA-202733	Cell surface interactions at the vascular wall	1	256	0.018209	0.713387	0.713387	1	64	0.00534045	9606	Homo sapiens	GYPC		R-HSA-8867098
R-HSA-156580	Phase II - Conjugation of compounds	1	258	0.0183512	0.716197	0.716197	1	70	0.00584112	9606	Homo sapiens	2948		R-HSA-176054
R-HSA-392499	Metabolism of proteins	10	2357	0.167651	0.723589	0.723589	45	888	0.0740988	9606	Homo sapiens	20398;2512;F10;GALNT2;TUBB1;STAT3;CREB3L2;EXOC4;6129;3490		R-HSA-389956;R-HSA-390470;R-HSA-1799326;R-HSA-913675;R-HSA-389955;R-HSA-389954;R-HSA-8874191;R-HSA-8955712;R-HSA-6809006;R-HSA-159819;R-HSA-389964;R-HSA-6809003;R-HSA-8874187;R-HSA-389961;R-HSA-159757;R-HSA-8874198;R-HSA-389974;R-HSA-389969;R-HSA-8955869;R-HSA-389970;R-HSA-156826;R-HSA-389980;R-HSA-8874205;R-HSA-265177;R-HSA-389976;R-HSA-72671;R-HSA-72673;R-HSA-72672;R-HSA-141671;R-HSA-156907;R-H…
R-HSA-8953854	Metabolism of RNA	3	782	0.0556227	0.736522	0.736522	21	187	0.0156041	9606	Homo sapiens	20398;6129;15989		R-HSA-927789;R-HSA-77090;R-HSA-927813;R-HSA-77069;R-HSA-77068;R-HSA-77073;R-HSA-6791222;R-HSA-6791221;R-HSA-927836;R-HSA-77077;R-HSA-6791218;R-HSA-927832;R-HSA-77078;R-HSA-77081;R-HSA-77083;R-HSA-6791228;R-HSA-6790907;R-HSA-6791227;R-HSA-77085;R-HSA-6790906;R-HSA-927889
R-HSA-69620	Cell Cycle Checkpoints	1	279	0.0198449	0.744115	0.744115	4	57	0.00475634	9606	Homo sapiens	2512		R-HSA-141409;R-HSA-141431;R-HSA-141422;R-HSA-141439
R-HSA-1280215	Cytokine Signaling in Immune system	4	1055	0.0750409	0.760105	0.760105	88	639	0.0533211	9606	Homo sapiens	TNFSF4;STAT3;CD36		R-HSA-6788582;R-HSA-8987150;R-HSA-1112727;R-HSA-6789615;R-HSA-1112602;R-HSA-8987266;R-HSA-8987141;R-HSA-1112604;R-HSA-8985988;R-HSA-8987014;R-HSA-8987270;R-HSA-9006873;R-HSA-8987161;R-HSA-8987033;R-HSA-1168768;R-HSA-6786293;R-HSA-9005340;R-HSA-8982163;R-HSA-8983059;R-HSA-6784765;R-HSA-8982162;R-HSA-1112587;R-HSA-8982165;R-HSA-6784763;R-HSA-8987156;R-HSA-9006870;R-HSA-8950441;R-HSA-6784323;R-HSA-8…
R-HSA-168256	Immune System	11	2663	0.189416	0.764682	0.764682	120	1526	0.127336	9606	Homo sapiens	2512;CRISPLD2;28871;TNFSF4;TUBB1;STAT3;WWP1;23730;CD36		R-HSA-1112602;R-HSA-8987266;R-HSA-1112604;R-HSA-8985988;R-HSA-8987014;R-HSA-8987270;R-HSA-8863895;R-HSA-8987033;R-HSA-8982163;R-HSA-8982162;R-HSA-1112587;R-HSA-8982165;R-HSA-8950441;R-HSA-6784323;R-HSA-8952749;R-HSA-8987052;R-HSA-6786124;R-HSA-6789960;R-HSA-937022;R-HSA-8987070;R-HSA-9009072;R-HSA-8987063;R-HSA-8987080;R-HSA-8950733;R-HSA-8984014;R-HSA-6786095;R-HSA-8950724;R-HSA-8987097;R-HSA-89…
R-HSA-69278	Cell Cycle, Mitotic	2	570	0.0405434	0.767822	0.767822	11	322	0.0268692	9606	Homo sapiens	2512;TUBB1		R-HSA-2484822;R-HSA-375302;R-HSA-2467809;R-HSA-8852306;R-HSA-2467811;R-HSA-380316;R-HSA-1638803;R-HSA-2468287;R-HSA-1638821;R-HSA-8852298;R-HSA-8852280
R-HSA-74160	Gene expression (Transcription)	7	1816	0.12917	0.791484	0.791484	47	981	0.0818591	9606	Homo sapiens	NR2F1;WWP1;PITX2;TBX5;15989;TEAD2		R-HSA-112385;R-HSA-6797606;R-HSA-2032794;R-HSA-9008076;R-HSA-109639;R-HSA-8951695;R-HSA-8864718;R-HSA-75850;R-HSA-77069;R-HSA-77068;R-HSA-77071;R-HSA-77073;R-HSA-75856;R-HSA-2032781;R-HSA-75861;R-HSA-75862;R-HSA-6797616;R-HSA-113430;R-HSA-1989766;R-HSA-75864;R-HSA-73946;R-HSA-75866;R-HSA-8871260;R-HSA-75869;R-HSA-8864729;R-HSA-73758;R-HSA-427366;R-HSA-75873;R-HSA-111264;R-HSA-76576;R-HSA-9613494;…
R-HSA-8957322	Metabolism of steroids	1	321	0.0228323	0.792079	0.792079	2	234	0.019526	9606	Homo sapiens	18194		R-HSA-194642;R-HSA-194718
R-HSA-1474244	Extracellular matrix organization	1	329	0.0234014	0.800154	0.800154	1	318	0.0265354	9606	Homo sapiens	20398		R-HSA-8848658
R-HSA-72766	Translation	1	339	0.0241127	0.809814	0.809814	16	99	0.00826101	9606	Homo sapiens	6129		R-HSA-72673;R-HSA-72672;R-HSA-1799326;R-HSA-141671;R-HSA-156907;R-HSA-141673;R-HSA-156915;R-HSA-156912;R-HSA-156826;R-HSA-1799330;R-HSA-156923;R-HSA-141691;R-HSA-1799329;R-HSA-1799335;R-HSA-72671;R-HSA-1799332
R-HSA-73894	DNA Repair	1	349	0.024824	0.819014	0.819014	27	309	0.0257844	9606	Homo sapiens	15989		R-HSA-5696670;R-HSA-6781867;R-HSA-6790454;R-HSA-6782069;R-HSA-6782004;R-HSA-5689861;R-HSA-6782131;R-HSA-6782141;R-HSA-6782204;R-HSA-6782138;R-HSA-6781818;R-HSA-5690996;R-HSA-6782211;R-HSA-6781824;R-HSA-6782208;R-HSA-6781833;R-HSA-5691000;R-HSA-6790487;R-HSA-5690213;R-HSA-5689317;R-HSA-6782227;R-HSA-6782224;R-HSA-6781840;R-HSA-5690990;R-HSA-5690991;R-HSA-5690988;R-HSA-6782234
R-HSA-556833	Metabolism of lipids	5	1433	0.101928	0.835215	0.835215	5	942	0.0786048	9606	Homo sapiens	18194;CD36;2948		R-HSA-9026777;R-HSA-194642;R-HSA-194718;R-HSA-71020;R-HSA-560517
R-HSA-1640170	Cell Cycle	2	682	0.0485099	0.848123	0.848123	15	411	0.0342957	9606	Homo sapiens	2512;TUBB1		R-HSA-141409;R-HSA-375302;R-HSA-2467809;R-HSA-2467811;R-HSA-1638803;R-HSA-141422;R-HSA-8852298;R-HSA-2484822;R-HSA-141431;R-HSA-8852306;R-HSA-380316;R-HSA-2468287;R-HSA-1638821;R-HSA-141439;R-HSA-8852280
R-HSA-382551	Transport of small molecules	3	960	0.0682837	0.851469	0.851469	4	430	0.0358812	9606	Homo sapiens	29242;2512;WWP1		R-HSA-1237059;R-HSA-1237047;R-HSA-1562626;R-HSA-2682349
R-HSA-8978868	Fatty acid metabolism	1	429	0.0305143	0.878433	0.878433	1	217	0.0181075	9606	Homo sapiens	18194		R-HSA-71020
R-HSA-168249	Innate Immune System	4	1325	0.0942457	0.893571	0.893571	24	684	0.0570761	9606	Homo sapiens	2512;CRISPLD2;23730;CD36		R-HSA-166082;R-HSA-8869667;R-HSA-2201316;R-HSA-166119;R-HSA-166091;R-HSA-2201322;R-HSA-166286;R-HSA-937059;R-HSA-166284;R-HSA-2559464;R-HSA-937022;R-HSA-6799350;R-HSA-2559414;R-HSA-168950;R-HSA-2262775;R-HSA-6800434;R-HSA-6798751;R-HSA-166362;R-HSA-937079;R-HSA-166363;R-HSA-6798749;R-HSA-166072;R-HSA-2262777;R-HSA-6798748
R-HSA-597592	Post-translational protein modification	5	1594	0.113379	0.896767	0.896767	13	521	0.0434746	9606	Homo sapiens	2512;F10;GALNT2;TUBB1;3490		R-HSA-913675;R-HSA-8955712;R-HSA-8952289;R-HSA-6809006;R-HSA-159819;R-HSA-8865774;R-HSA-6809003;R-HSA-8867370;R-HSA-159757;R-HSA-8955706;R-HSA-8955869;R-HSA-159733;R-HSA-8866105
R-HSA-3700989	Transcriptional Regulation by TP53	1	486	0.0345686	0.908577	0.908577	3	259	0.0216121	9606	Homo sapiens	15989		R-HSA-6797606;R-HSA-6797616;R-HSA-6797712
R-HSA-211859	Biological oxidations	1	545	0.0387652	0.932016	0.932016	1	185	0.0154372	9606	Homo sapiens	2948		R-HSA-176054
R-HSA-418594	G alpha (i) signalling events	1	567	0.04033	0.939146	0.939146	2	161	0.0134346	9606	Homo sapiens	STRA6		R-HSA-2453876;R-HSA-2453863
R-HSA-418555	G alpha (s) signalling events	1	603	0.0428907	0.949256	0.949256	1	17	0.00141856	9606	Homo sapiens	PDE8B		R-HSA-418553
R-HSA-1430728	Metabolism	12	3585	0.254997	0.952705	0.952705	25	2184	0.182243	9606	Homo sapiens	CACNB2;29242;18461;29301;18194;6129;CD36;2948;15989		R-HSA-893583;R-HSA-6799203;R-HSA-6799202;R-HSA-1475025;R-HSA-265166;R-HSA-560517;R-HSA-9026777;R-HSA-194642;R-HSA-508561;R-HSA-194718;R-HSA-1475017;R-HSA-400046;R-HSA-70952;R-HSA-265645;R-HSA-6799179;R-HSA-6799178;R-HSA-71020;R-HSA-6799191;R-HSA-70899;R-HSA-176054;R-HSA-2408529;R-HSA-6799197;R-HSA-2564828;R-HSA-6799196;R-HSA-5333615
R-HSA-388396	GPCR downstream signalling	2	1355	0.0963795	0.991612	0.991612	3	253	0.0211115	9606	Homo sapiens	PDE8B;STRA6		R-HSA-2453876;R-HSA-2453863;R-HSA-418553
R-HSA-372790	Signaling by GPCR	2	1480	0.105271	0.99533	0.99533	3	430	0.0358812	9606	Homo sapiens	PDE8B;STRA6		R-HSA-2453876;R-HSA-2453863;R-HSA-418553

## Sheet: PANTHER_GSE-analysis_78genes
Analysis Type:	PANTHER Overrepresentation Test (Released 20190308)
Annotation Version and Release Date:	GO Ontology database Released 2019-01-01
Analyzed List:	upload_1 (Homo sapiens)
Reference List:	Homo sapiens (all genes in database)
Test Type:	FISHER
Correction:	FDR
GO biological process complete	Homo sapiens - REFLIST (20996)	upload_1 (77)	upload_1 (expected)	upload_1 (over/under)	upload_1 (fold Enrichment)	upload_1 (raw P-value)	upload_1 (FDR)
mesenchyme development (GO:0060485)	215	7	0.79	+	8.88	1.69e-05	0.0166
skeletal system development (GO:0001501)	493	10	1.81	+	5.53	1.44e-05	0.0162
cardiovascular system development (GO:0072358)	516	10	1.89	+	5.28	2.11e-05	0.0196
blood vessel development (GO:0001568)	483	9	1.77	+	5.08	7.56e-05	0.0426
animal organ morphogenesis (GO:0009887)	925	17	3.39	+	5.01	3.85e-08	0.000202
embryonic morphogenesis (GO:0048598)	559	10	2.05	+	4.88	4.11e-05	0.0295
circulatory system development (GO:0072359)	850	14	3.12	+	4.49	2.59e-06	0.00341
positive regulation of cell differentiation (GO:0045597)	951	13	3.49	+	3.73	4.29e-05	0.0294
neurogenesis (GO:0022008)	1600	20	5.87	+	3.41	9.66e-07	0.00153
positive regulation of transcription by RNA polymerase II (GO:0045944)	1205	15	4.42	+	3.39	3e-05	0.0237
anatomical structure morphogenesis (GO:0009653)	2096	25	7.69	+	3.25	6.53e-08	0.000206
positive regulation of developmental process (GO:0051094)	1345	16	4.93	+	3.24	2.69e-05	0.0236
regulation of cell differentiation (GO:0045595)	1783	21	6.54	+	3.21	1.25e-06	0.0018
generation of neurons (GO:0048699)	1502	17	5.51	+	3.09	2.7e-05	0.0225
nervous system development (GO:0007399)	2309	26	8.47	+	3.07	1.02e-07	0.000229
positive regulation of transcription, DNA-templated (GO:0045893)	1535	17	5.63	+	3.02	3.55e-05	0.0267
positive regulation of nucleic acid-templated transcription (GO:1903508)	1621	17	5.94	+	2.86	6.99e-05	0.046
positive regulation of RNA biosynthetic process (GO:1902680)	1622	17	5.95	+	2.86	7.05e-05	0.0445
positive regulation of gene expression (GO:0010628)	1965	19	7.21	+	2.64	7.12e-05	0.0432
positive regulation of cellular biosynthetic process (GO:0031328)	1972	19	7.23	+	2.63	7.47e-05	0.0437
animal organ development (GO:0048513)	3126	29	11.46	+	2.53	8.7e-07	0.00153
system development (GO:0048731)	4346	39	15.94	+	2.45	6.1e-09	9.62e-05
cell differentiation (GO:0030154)	3629	30	13.31	+	2.25	6.22e-06	0.00755
multicellular organism development (GO:0007275)	4940	40	18.12	+	2.21	9.09e-08	0.000239
cellular developmental process (GO:0048869)	3721	30	13.65	+	2.2	1.45e-05	0.0153
anatomical structure development (GO:0048856)	5320	42	19.51	+	2.15	5.22e-08	0.000206
developmental process (GO:0032502)	5664	44	20.77	+	2.12	3.77e-08	0.000297
multicellular organismal process (GO:0032501)	6866	48	25.18	+	1.91	1.31e-07	0.000259

## Sheet: Overlap_MBD-Seq
TargetID	CHR	MAPINFO	MBD-Seq Sim et al. (2014) Data Set	Overlap with TargetID	% Homolgy between Query and Target	MBD-Seq Query Sequence	450K Array Target Sequence (+/- 60 bp flanking the [TargetID CpG])
cg18177275	chr14	73040574	GSM1462877 (P1)	no	81	ACACACACACATGCACGTGCACACACACACATACGC	CCCTCACTTAGGGGTTAAGAAAGCTGCATATACACACACATGCACGTGCACACACACGCA[CG]ACTGTGAGCTGATCTATTGAGTGAAATGCTCCTATTCATGCAAGACTTTGCCAAGGTGAA
cg04115185	chr5	2279124	GSM1462877 (P1)	yes	92	GGTTGTAACAAGCGTCGGGACATTAGGAGCCACAAA	GGGCGGCGGGGAGTGACAGGCGCTTGGTCCGGCGCGGCTTTGCCTGGTTGTAACAAGCGT[CG]GGACATGCGGAGCCACAGAAGCCGGGCTGGCCACATCATCAATCACGGCGCTGACAGCCG
cg12924936	chr5	2279098	GSM1462877 (P1)	no	92	GGTTGTAACAAGCGTCGGGACATTAGGAGCCACAAA	AGGGTGGCGAGGGTGGTGGGAGCGGCGGGCGGCGGGGAGTGACAGGCGCTTGGTCCGGCG[CG]GCTTTGCCTGGTTGTAACAAGCGTCGGGACATGCGGAGCCACAGAAGCCGGGCTGGCCAC
cg18177275	chr14	73040574	GSM1462877 (P1)	no	67	ACACATGCACGTGCACACACACATATGTGCCACTAG	CCCTCACTTAGGGGTTAAGAAAGCTGCATATACACACACATGCACGTGCACACACACGCA[CG]ACTGTGAGCTGATCTATTGAGTGAAATGCTCCTATTCATGCAAGACTTTGCCAAGGTGAA
cg18177275	chr14	73040574	GSM1462877 (P1)	no	83	TGCCAACATCTTATCACACATGCACGTGCACACACA	CCCTCACTTAGGGGTTAAGAAAGCTGCATATACACACACATGCACGTGCACACACACGCA[CG]ACTGTGAGCTGATCTATTGAGTGAAATGCTCCTATTCATGCAAGACTTTGCCAAGGTGAA
cg18177275	chr14	73040574	GSM1462877 (P1)	no	86	CCAGGTATACACACATGCACGTGCACACACACACAC	CCCTCACTTAGGGGTTAAGAAAGCTGCATATACACACACATGCACGTGCACACACACGCA[CG]ACTGTGAGCTGATCTATTGAGTGAAATGCTCCTATTCATGCAAGACTTTGCCAAGGTGAA
cg18177275	chr14	73040574	GSM1462880 (P14)	no	83	ATGCACATGCACACATGCACGTGCACACACACATGC	CCCTCACTTAGGGGTTAAGAAAGCTGCATATACACACACATGCACGTGCACACACACGCA[CG]ACTGTGAGCTGATCTATTGAGTGAAATGCTCCTATTCATGCAAGACTTTGCCAAGGTGAA
cg18177275	chr14	73040574	GSM1462880 (P14)	no	89	CGAATGCACATGCACACATGCACGTGCACACACACA	CCCTCACTTAGGGGTTAAGAAAGCTGCATATACACACACATGCACGTGCACACACACGCA[CG]ACTGTGAGCTGATCTATTGAGTGAAATGCTCCTATTCATGCAAGACTTTGCCAAGGTGAA
cg18177275	chr14	73040574	GSM1462880 (P14)	no	75	CACATGCACACATGCACGTGCACACACACATGCACG	CCCTCACTTAGGGGTTAAGAAAGCTGCATATACACACACATGCACGTGCACACACACGCA[CG]ACTGTGAGCTGATCTATTGAGTGAAATGCTCCTATTCATGCAAGACTTTGCCAAGGTGAA
cg18177275	chr14	73040574	GSM1462880 (P14)	no	81	CACATACACATGCACGTGCACACACACACACACACT	CCCTCACTTAGGGGTTAAGAAAGCTGCATATACACACACATGCACGTGCACACACACGCA[CG]ACTGTGAGCTGATCTATTGAGTGAAATGCTCCTATTCATGCAAGACTTTGCCAAGGTGAA
cg18177275	chr14	73040574	GSM1462880 (P14)	no	86	CGCGCACACACACACATGCACGTGCACACACACATA	CCCTCACTTAGGGGTTAAGAAAGCTGCATATACACACACATGCACGTGCACACACACGCA[CG]ACTGTGAGCTGATCTATTGAGTGAAATGCTCCTATTCATGCAAGACTTTGCCAAGGTGAA
cg18177275	chr14	73040574	GSM1462880 (P14)	no	81	CACGTACACATGCACGTGCACACACACGCACACACC	CCCTCACTTAGGGGTTAAGAAAGCTGCATATACACACACATGCACGTGCACACACACGCA[CG]ACTGTGAGCTGATCTATTGAGTGAAATGCTCCTATTCATGCAAGACTTTGCCAAGGTGAA
cg18177275	chr14	73040574	GSM1462880 (P14)	no	78	TGGACACATGCACGTGCACACACACACACACACACA	CCCTCACTTAGGGGTTAAGAAAGCTGCATATACACACACATGCACGTGCACACACACGCA[CG]ACTGTGAGCTGATCTATTGAGTGAAATGCTCCTATTCATGCAAGACTTTGCCAAGGTGAA
cg13706058	chr6	85824168	GSM1462880 (P14)	no	97	AACAGATTCACAGCAGAAGGCGCCATTGGTCCGTTT	TTCACAGCAGAAGGCGCCATTGGTCCGCTTCCTCTCGCAGCAATTAATTACACAGAGCGG[CG]TGTTTTGACGCGGACCACAGCAAACGCGTCAGGTCACGGGCATTTACGCGTATCTGAGAG
cg18177275	chr14	73040574	GSM1462880 (P14)	no	86	GCATAAGCATGCACACACACATGCACGTGCACACAC	CCCTCACTTAGGGGTTAAGAAAGCTGCATATACACACACATGCACGTGCACACACACGCA[CG]ACTGTGAGCTGATCTATTGAGTGAAATGCTCCTATTCATGCAAGACTTTGCCAAGGTGAA
cg18177275	chr14	73040574	GSM1462880 (P14)	no	83	CACACACACACACATGCACGTGCACACACACATGCA	CCCTCACTTAGGGGTTAAGAAAGCTGCATATACACACACATGCACGTGCACACACACGCA[CG]ACTGTGAGCTGATCTATTGAGTGAAATGCTCCTATTCATGCAAGACTTTGCCAAGGTGAA
cg18177275	chr14	73040574	GSM1462880 (P14)	no	67	TGCACACATGCACGTGCACACACACATGCACGCACA	CCCTCACTTAGGGGTTAAGAAAGCTGCATATACACACACATGCACGTGCACACACACGCA[CG]ACTGTGAGCTGATCTATTGAGTGAAATGCTCCTATTCATGCAAGACTTTGCCAAGGTGAA
cg18177275	chr14	73040574	GSM1462880 (P14)	no	83	CACATACACATGCACGTGCACACACACACACACTCG	CCCTCACTTAGGGGTTAAGAAAGCTGCATATACACACACATGCACGTGCACACACACGCA[CG]ACTGTGAGCTGATCTATTGAGTGAAATGCTCCTATTCATGCAAGACTTTGCCAAGGTGAA
cg18177275	chr14	73040574	GSM1462880 (P14)	no	81	CACACGAACATGCACACACATGCACGTGCACACACA	CCCTCACTTAGGGGTTAAGAAAGCTGCATATACACACACATGCACGTGCACACACACGCA[CG]ACTGTGAGCTGATCTATTGAGTGAAATGCTCCTATTCATGCAAGACTTTGCCAAGGTGAA
cg18177275	chr14	73040574	GSM1462880 (P14)	no	81	ACACACGAACATGCACACACATGCACGTGCACACAC	CCCTCACTTAGGGGTTAAGAAAGCTGCATATACACACACATGCACGTGCACACACACGCA[CG]ACTGTGAGCTGATCTATTGAGTGAAATGCTCCTATTCATGCAAGACTTTGCCAAGGTGAA
cg18177275	chr14	73040574	GSM1462880 (P14)	no	75	CTTATCACACATGCACGTGCACACACACACACACAC	CCCTCACTTAGGGGTTAAGAAAGCTGCATATACACACACATGCACGTGCACACACACGCA[CG]ACTGTGAGCTGATCTATTGAGTGAAATGCTCCTATTCATGCAAGACTTTGCCAAGGTGAA
cg18177275	chr14	73040574	GSM1462880 (P14)	no	81	CACACATGTACACATGCACGTGCACACACACACACT	CCCTCACTTAGGGGTTAAGAAAGCTGCATATACACACACATGCACGTGCACACACACGCA[CG]ACTGTGAGCTGATCTATTGAGTGAAATGCTCCTATTCATGCAAGACTTTGCCAAGGTGAA
cg18177275	chr14	73040574	GSM1462880 (P14)	no	78	ACACATGCACGTGCACACACATGCACATACACACAC	CCCTCACTTAGGGGTTAAGAAAGCTGCATATACACACACATGCACGTGCACACACACGCA[CG]ACTGTGAGCTGATCTATTGAGTGAAATGCTCCTATTCATGCAAGACTTTGCCAAGGTGAA
cg18177275	chr14	73040574	GSM1462880 (P14)	no	78	ATGCAAACACATGCACGTGCACACACACATGCATAT	CCCTCACTTAGGGGTTAAGAAAGCTGCATATACACACACATGCACGTGCACACACACGCA[CG]ACTGTGAGCTGATCTATTGAGTGAAATGCTCCTATTCATGCAAGACTTTGCCAAGGTGAA
cg18177275	chr14	73040574	GSM1462880 (P14)	no	67	CACACATGCACGTGCACACACACATGCACACACACA	CCCTCACTTAGGGGTTAAGAAAGCTGCATATACACACACATGCACGTGCACACACACGCA[CG]ACTGTGAGCTGATCTATTGAGTGAAATGCTCCTATTCATGCAAGACTTTGCCAAGGTGAA
cg18177275	chr14	73040574	GSM1462880 (P14)	no	83	ATGCACACACATGCACGTGCACACACATGCACATAC	CCCTCACTTAGGGGTTAAGAAAGCTGCATATACACACACATGCACGTGCACACACACGCA[CG]ACTGTGAGCTGATCTATTGAGTGAAATGCTCCTATTCATGCAAGACTTTGCCAAGGTGAA
cg18177275	chr14	73040574	GSM1462880 (P14)	no	67	CACACACATGCACGTGCACACACAAATGTATGAGCA	CCCTCACTTAGGGGTTAAGAAAGCTGCATATACACACACATGCACGTGCACACACACGCA[CG]ACTGTGAGCTGATCTATTGAGTGAAATGCTCCTATTCATGCAAGACTTTGCCAAGGTGAA
cg18177275	chr14	73040574	GSM1462880 (P14)	no	86	GCGCACACACACACATGCACGTGCACACACACATAC	CCCTCACTTAGGGGTTAAGAAAGCTGCATATACACACACATGCACGTGCACACACACGCA[CG]ACTGTGAGCTGATCTATTGAGTGAAATGCTCCTATTCATGCAAGACTTTGCCAAGGTGAA
cg18177275	chr14	73040574	GSM1462880 (P14)	no	81	AGACACACACACATGCACGTGCACACACATGTGCAC	CCCTCACTTAGGGGTTAAGAAAGCTGCATATACACACACATGCACGTGCACACACACGCA[CG]ACTGTGAGCTGATCTATTGAGTGAAATGCTCCTATTCATGCAAGACTTTGCCAAGGTGAA
