# Supplementary material for: DNA methylation profiling allows for characterization of atrial and ventricular cardiac tissues and hiPSC-CMs
Source: Clin Epigenetics. 2019 Jun 11;11:89. doi: 10.1186/s13148-019-0679-0 (PMC6560887; doi:10.1186/s13148-019-0679-0)
Supplement: Supplementary file 16 — Table S3. Primers for bisulfite pyrosequencing. (XLSX 17 kb) [file 13148_2019_679_MOESM16_ESM.xlsx]

## Sheet: Primer_Pyrosequencing
Primer Name [TargetID_HGNC_F/R/S] F: forward, R: reverse, S: sequencing primer	Primer Sequence [5'…3']	Sequence to Analyze [5'…3'] (PyroMark Assay Design 2.0 software, Qiagen)	Position CHR (GRCh37/hg19)	Ampl.-Length [bp]	Primer Tm [°C]
cg04180086_IRX4_F	TTGAGAGGTTAAGTTGGGGTTTG	TATATAGTTATYGTYGTYGTYGTYGTYGTTATTTTTTTGAGTTAGATTGAGTTTTYGTYGTGTATGTTTAAG	chr5:1878325-1878605	281	60
cg04180086_IRX4_R	CCACCCAATTTCTAAAACTAATTACC
cg04180086_IRX4_S	TAAGTAGAGTATTTGGTTTTTGGTT
cg12865888_TRAPPC9_F	TTTTGGGTTAGTTGATGGTAGAAT	YGAGATAGAGGTTYGGGATGTGAYGTYGAGGAGATTTAGYGYGGTGATAGTGTTTATAGATTATTTTTTTTATGATTAT	chr8:141220079-141220303	225	60
cg12865888_TRAPPC9_R	CTTTCTAAACTATTCAATCATTTCCACTT
cg12865888_TRAPPC9_S	GGTAGAGGTTAGAAGAAGAG
cg04582294_GRID1_F	GGGGAGTAGTAGTGAGAAGTTTTATTAT	ATAAATTGATTTTTTTTTAGYGYGTTGAGTTTTGGTTTTTTATAAAYGTAGTTTATGTTTT	chr10:88022692-88022916	225	60
cg04582294_GRID1_R	CCTCCCTCCCCCCAAAACATAAACTA
cg04582294_GRID1_S	GTAGAATAAAGATGTTTTTTTTAGA
cg16314254_GALNT2_F	TAGTTGTGTTTTTGGTAATTTGAGAT	CCCTAAAATAAAACRCRAAAACACCAAAAAAACRAACTAAAAACCTAACCCTAAATATAACCAAAAAAATCACTATAACCC	chr1:230249882+230250112	231	60
cg16314254_GALNT2_R	TCTCTTCTTCCAAAACTCAATCTTCA
cg16314254_GALNT2_S	AAAAAAAAACCACTAAACCTCC
cg04683149_WISP1_F	AGGAAAAGTTTTTTTAGAGGAAAATGTAG	TTTGGTGTTTTTGATGGGTYGGTTAGTTTGGGTTTAGTTTTTTYGAGAGGTGGT	chr8:134203187+134203408	222	60
cg04683149_WISP1_R	CCAAAACAAAAACCACCTCATAC
cg04683149_WISP1_S	GGGTTGAGGAAGAGGTATA
cg26315984_TNFSF4_F	GGGGAAATTTAGATTAGTTATAAAGAAGT	TTTYGTTTGTTTGTAAAAGTTGTAGYGTTAAAATTGAGAGAGTTYGTTTTGTTTTTTTAAT	chr1:173176428-173176558	131	60
cg26315984_TNFSF4_R	AAAAATAAACAAAAATCCCAAAACCA
cg26315984_TNFSF4_S	ATTTAGATTAGTTATAAAGAAGTTT
cg01385327_FGFR2_F	AGGGTATTTATTATGTGTTTGGTGTGA	ATGTTAATTAAAATGTAGATTTTTTTGAGTTTTTTAGYGTTTYGAGAAGGGGGAGAAAAATAGGATATTTTAGGTAAATAAATGAAAGAAGT	chr10:123356267-123356544	278	60
cg01385327_FGFR2_R	CCCCTTTCAAAACAACACTTCTTTCATTTA
cg01385327_FGFR2_S	AGGAGTTTTTTTTTTTTTTTTTGGA
cg07621385_MYLK_F	TTTTTGTTTTTTTGTTGGTTGTGGTTTATGT	AAACAAATCATTTCCRATACCACAAAAAACTTCRAAATTTAAAAAATCTAAAAAAAAATAC	chr3:123535545-123535793	249	55
cg07621385_MYLK_R	CCCCTACCAAATCCAAATTTCTATAATA
cg07621385_MYLK_S	CCTAAAATATAAACATTCCAC
cg21475097_PRDM16_F	GGGGGTTTTTGGAGAGTAAATAT	GGGGAYGAATTAAGAGTYGTGTTAAGGGTTYGTTGAAAATGGATGGAAGATATTATTAAGGTTTAATGGTTATTTTA	chr1:3164485+3164729	245	60
cg21475097_PRDM16_R	ATTTAAACCTTTTACCAAATATCTATCCT
cg21475097_PRDM16_S	AGGTAGGGAGAAGAGGTTTT
cg03027800_DNAH2_F	AGTAGAGTTTATTAAGGTAATTTTGGGTTA	TATGGTTTGGGTTTATTTGAAATTTAAATAATGGYGAAATAYGTTTTTTAGATAGAAGAGGTGTTTGT	chr17:7650947+7651063	117	55
cg03027800_DNAH2_R	CCAAAAAACAAAAACAAACACCTCTTCTA
cg03027800_DNAH2_S	AGGTAATTTTGGGTTAAATATT
cg03961010_ZNF365_F	TTGGGTAGTTTAGAGTAGTTTTTTGAG	TTTTAAAGGTTATGGTTATGGGYGGTTTTTATTAATTAAAGTATTAGGYGGAGAAAAAAATTTTATTTTG	chr10:64397301+64397542	242	63
cg03961010_ZNF365_R	CCATATCCCAAAATAAAATTTTTTTCTCC
cg03961010_ZNF365_S	AATTTTATGTTTTTTGGATTATGTA
cg11062417_PDE8B_F	AGGATAAGTGTAGTTTAGGAATTTAAGTAG	TTTGGTTTTTAGTTTTTATATTGYGTTGTTTTTTGGATAGTTAGGGAGTTGGTAGTTAGTAGA	chr5:76578145+76578343	199	60
cg11062417_PDE8B_R	CTAACTTCCAACCAAAAATATTTAATAACA
cg11062417_PDE8B_S	GAATAATTTTGAGTTTTTAGGTAA
cg23704802_WWP1_F	AGGGTTTTGAAAAGTAATAATTATGAGT	ATGGTAATTTTTGTTGTTTATTTTAYGGTGGTTGAAATTTTTTTTATTTTTTTGTATAGTTGTTAAGTAT	chr8:87356536+87356712	177	63
cg23704802_WWP1_R	CCCAAAATACCTCCCACAATTATA
cg23704802_WWP1_S	AGATAAAGTTTTTGTTTTTAAAGAG
cg08732466_LINC00982_F	TGGGATTGTAAGTGTTGTAAGTT	CAACCCACACTCACTATCCTTAAACRACCCAAAAAAATCAATAAAAATAAACTTACAACACTTACA	chr1:2982485-2982639	155	60
cg08732466_LINC00982_R	AACCTCCAAAACCCCAACTATAAA
cg08732466_LINC00982_FS	TCCAATATAAAAACCTCTATATAAC
cg14780255_NAV1_F1	AATTGTTTTGTTTTTTAATTTGGAGGA	ACATATTCTTTTACACATACTTTCRTCAAAATACCTCTTACCACATCACCTCCTCCAAATTAAAAAACAAAACAA	chr1:201720306+201720410	105	60
cg14780255_NAV1_R1	AACATCAATCCTTTTCCTAACTT
cg14780255_NAV1_S1	CCTTTTCCTAACTTCTCTA
cg04541368_NR2F1-AS1_F	AGGTTTGTGGTGTTTGTAAGT	AAGGTTTGGATAGGAGGYGAGGAYGGGATGTTTTGGTTAAATYGTTTGGAGAGATAGYGTTTYGTGYGTGTTGTGTTGAGG	chr5:92909310-92909582	273	60
cg04541368_NR2F1-AS1_R	TTCCCAACATAATCCAATTAAAAAATTTC
cg04541368_NR2F1-AS1_S	GTTGTTTTTTAGGAAGAGG

## Sheet: Key
Suppl. Table 3: Primers for bisulfite pyrosequencing. Primer names with Illumina CpG identifier (TargetID) and associated HGNC gene names, primer sequences (5 prime to 3 prime end), chromosomal position (CHR), amplification product length (Ampl. Length) in base pairs, melting temperature (Tm) are listed.
