# Supplementary material for: DNA methylation profiling allows for characterization of atrial and ventricular cardiac tissues and hiPSC-CMs
Source: Clin Epigenetics. 2019 Jun 11;11:89. doi: 10.1186/s13148-019-0679-0 (PMC6560887; doi:10.1186/s13148-019-0679-0)
Supplement: Supplementary file 17 — Table S4. Primers for qPCR. (XLSX 13 kb) [file 13148_2019_679_MOESM17_ESM.xlsx]

## Sheet: Primer_qPCR
Primer Name [HGNC gene name]	Primer Sequence [5'…3'] F: forward, R: reverse	Position CHR (GRCh37/hg19)	Ampl.-length [bp]	Primer Tm [°C]
COUPTFII	F: CCGAGTACAGCTGCCTCAA	chr15:96332648 - 96340955	91	60
	R: TTTTCCTGCAAGCTTTCCAC
COUPTFI	F: AAGCCATCGTGCTGTTCAC	chr5:93586350 - 93595364	107	60
	R: GCTCCTCAGGTACTCCTCCA
PITX2	F: AGCCATTCTTGCATAGCTCG	chr4:110615342 - 110640316	109	60
	R: GTGTGGACCAACCTTACGGA
MLC2V	F: GATGTTCGCCGCCTTCCCCGC	chr12:110909841 - 110921578	106	65
	R: GCAGCGAGCCCCCTCCTAGT
MLC2A	F: CAGACCTGAAGGAGACCT	chr7:44138614 - 44141608	71	60
	R: GTCAGCGTAAACAGTTGC
ANP	F: ACAGGATTGGAGCCCAGAG	chr1:11845501 - 11847991	109	60
	R: GGAGCCTCTTGCAGTCTGTC
SLN	F: CTTGGTGTGCCCTCAGAAAT	chr11:107706906 - 107712530	179	60
	R: TCAGTCAATCCCAGGACCAT
KCNJ3	F: AAAAACGATGACCCCAAAGA	chr2:154682604 - 154874329	98	57
	R: TGTCGTCATCCTAGAAGGCA
KCNA5	F: CGAGGATGAGGGCTTCATTA	chr12:5043632 - 5047075	186	57
	R: CTGAACTCAGGCAGGGTCTC
SK2	F: ATGAGCAGCTGCAGGTACAA	chr5:114011956 - 114540550	1740	57
	R: CTAGCTACTCTCTGATGAGG
SK3	F: ACTTGCAGCTTCATGCGTTT	chr1:154680180 - 154887560	123	60
	R: TCGAGGGGGCGATCAAGA
GUSB	F: CTCTGGTGGCCTTACCTGAT	chr2:140043116 - 142302796	3156	55
	R: CTCAGTTGTTGTCACCTTCACC

## Sheet: Key
Suppl. Table 4: Primers for qPCR. Primer names (HGNC gene names), primer sequences (5 prime to 3 prime end), chromosomal position (CHR), amplification product length (Ampl. length) in base pairs, melting temperature (Tm) are listed.
