# Supplementary material for: DNA methylation profiling allows for characterization of atrial and ventricular cardiac tissues and hiPSC-CMs
Source: Clin Epigenetics. 2019 Jun 11;11:89. doi: 10.1186/s13148-019-0679-0 (PMC6560887; doi:10.1186/s13148-019-0679-0)
Supplement: Supplementary file 18 — Table S5. Methylation values of bisulfite pyrosequencing analysis. (XLSX 22 kb) [file 13148_2019_679_MOESM18_ESM.xlsx]

## Sheet: Pyrosequencing_Data
					methylation [%] bisulfite pyrosequencing
			sample ID	tissue	IRX4 cg04180086	TRAPPC9 cg12865888	GRID1 cg04582294	GALNT2 cg16314254	WISP1 cg04683149	TNFSF4 cg26315984	FGFR2 cg01385327	MYLK cg07621385	PRDM16 cg21475097	DNAH2 cg03027800	ZNF365 cg03961010	PDE8B cg11062417	NR2F1AS1 cg04541368	NAV1 cg14780255	LINC00982 cg08732466	WWP1 cg23704802
	atrial human cardiac tissue	Verification Set	LA-0126	LA	1.62	13.44	6.72	21.015	10.415	7.02	33.77	17.165	40.94	24.58	23.13	15.53	77.295	73.94	56.4	36.87
			RA-0126	RA	3.525	7.68	7.13	16.45	9.75	8.1	13.87	15.71	6.57	20.335	16.085	13.34	75.62	76.23	54.005	36.725
			IAS-0010	IAS	8.8	13.56	7.41	26.08	11.01	5.48	9.42	11.87	5.48	13.31	12.46	14.19	71.85	77.41	75.86	36.09
			IAS-0013	IAS	8.79	9.11	14.98	19.36	16.61	4.49	8.69	18.57	2.48	20.78	14.8	14.63	78.79	77.54	72.45	46.85
			IAS-0130	IAS	7.35	7.91	12.86	21.01	13.22	5.6	8.34	13.7	6.05	16.58	18.39	16.49	79.08	76.02	71.71	40.25
			IAS-0015	IAS	3.76	5.72	4.03	16.07	17.17	6.73	6.08	13.15	0	19.04	11.05	13.36	62.3	77.34	64.55	48.96
			IAS-0072	IAS	3.79	8.83	10.63	20.25	15.83	5.43	9.44	12.96	8.09	18.08	23.02	14.9	74.45	68.11	66.79	38.71
		Validation Set	LA-0901	LA	0	11.28	10.21	23.39	19.84	4.85	30.04	37.06	6.25	40.64	22.6	24.84	73.88	60.04	71.81	21.5
			RA-0911	RA	2.66	24.51	6.78	38.26	11.39	3.51	14.14	21.11	8.54	21.6	13.09	16.53	77.36	72.86	63.36	16.68
			RA-0912	RA	6.16	28.83	6.85	38.6	23.93	0	17.14	28.81	7.43	31.96	6.88	28.91	60.32	61.55	62.38	17.47
			RA-0913	RA	5.93	19.17	4.43	42.07	23.09	1.61	14.02	26.29	9.82	36.13	11.51	26.04	57.88	56.07	57.46	18.6
			LA-0411	LA	8.67	39.32	2.97	50.58	33.21	8.75	18.32	41.04	16.64	51.67	10.05	35.63	54.97	67.15	57.92	31.75
			RA-0411	RA	3.29	12.03	8.89	37.66	13.1	4.66	28.19	27.85	8.42	37.51	4.09	22.96	71.25	62.55	55.69	18.15
			LA-0415	LA	4.34	12.63	6.52	33.25	17.95	8.04	16.89	24.23	7.48	38.82	12.59	26.52	65.09	71.43	56.32	29.04
			RA-0415	RA	2.48	16.78	6.69	29.47	14	2.43	25.98	24.8	5.66	38.97	12.23	22.48	69.56	68.04	65.68	18.68
	ventricular human cardiac tissue	Verification Set	LV-0126	LV	50.99	68	40.685	67.995	55.33	48.08	64.73	68.495	55.43	63.265	56.39	55.705	23.45	20.62	14.36	9.88
			RV-0126	RV	59.115	65.275	40.88	67.79	55.04	44.58	65.025	61.955	63.105	58.55	55.38	56.645	22.51	20.17	11.21	16.645
			LV-0117	LV	50.4	48.17	39.46	61.55	50.14	21.56	48.73	54.44	47.75	63.51	37.75	51.79	18.31	21.8	13.53	9.67
			RV-0117	RV	38.19	45	31.09	56.11	41.85	23.91	40.95	64.59	29.29	61.53	28.17	56.7	38.59	23.68	25.95	0
		Validation Set	LV-0411	LV	40.88	54.52	32.23	72.06	44.12	14.13	58.87	56.42	42.92	61.16	42.05	49.67	43.2	23.05	24.9	7.51
			RV-0411	RV	23.41	53.27	19.64	65.22	36.58	9.15	33.78	54.6	34.38	59.64	27.7	45.25	50.6	37.69	33.58	9.37
			LV-1602	LV	33.51	44.14	29.65	66.33	33.63	32.18	38.11	64.56	33.09	63.77	25.95	52.01	17.36	27.89	18.53	8.86
			LV-1603	LV	30.06	43.94	30.76	69.62	36.03	24.17	35.65	50.13	25.91	66.03	28.49	54.34	29.34	25.81	17.48	11.02
			LV-1610	LV	22.58	49.23	22.88	66.82	41.85	11.04	32.33	51.39	32.61	72.96	29.59	49.16	38.31	38.11	24.55	11.21
			LV-1616	LV	24.06	42.8	19.07	60.91	38.51	21.01	33.51	47.41	31.06	66.54	27.42	54.46	27.64	31.47	21.42	6.95
			LV-1619	LV	25.49	37.53	23.59	64.99	33.94	19.66	35.68	51.36	33.06	61.45	26.07	49.85	27.73	33.34	23.88	7.31
			LV-0415	LV	33.14	67.53	29.85	74.34	55.01	29.84	49.03	67.77	36.36	70.44	36.24	64.96	24.59	27.91	21.72	5.88
			RV-0415	RV	30.54	58.82	28.24	65.63	44.69	29.28	44.29	54.73	33.92	62.48	34.58	58.5	23.95	35.68	23.6	9.87
	hiPSC-CMs	ventricular hiPSC-CMs	vCM-EHT-1	vCMs (EHT)	97.36	89.78	82.24	63.65	65.42	64.82	46.93	96.35	74.66	50.38	77.12	67.1	6.91	43.36	52.33	13.15
			vCM-EHT-2	vCMs (EHT)	97.41	81.21	73.88	47.63	85.11	69.27	47.51	94.34	100	48.84	61.49	60.6	7.5	37.42	49.83	17.03
			vCM-EHT-3	vCMs (EHT)	93.7	70.54	81.56	49.7	81.07	79.16	49.44	95.58	98.6	47.77	76.34	68.59	7.39	32.19	55.16	14.51
			vCM-EHT-4	vCMs (EHT)	100	72	90.38	72.05	75.21	67.67	55.53	93.42	99.88	52.15	72.48	76.26	0	36.45	59.31	10.31
			vCM-2D-7	vCMs (2D)	97.72	84.95	86.37	66.18	76.05	68.29	27.18	91.07	68.64	40.13	81.92	71.29	6.72	51.09	54.94	15.33
			vCM-2D-8	vCMs (2D)	94.33	88.89	79.43	55.12	81.3	78.24	20.95	94.89	100	42.66	75.88	66.92	4.8	45.23	55.08	21.84
			vCM-2D-10	vCMs (2D)	93.7	70.18	92.49	61.41	71.84	72.96	20.73	88.6	78.1	43.83	82.82	63.24	0	43.87	59.73	19.81
			vCM-2D-13	vCMs (2D)	91.86	80.48	86.05	57.48	82.57	74.49	31.39	92.11	94.94	41.93	70.09	65.25	10.15	43.62	51.56	14.45
		atrial hiPSC- CMs	aCM-2D-2	aCMs (2D)	33.55	63.47	35.42	66.44	45.57	20.12	6.27	91.56	68.75	9.61	18.69	56.3	36.79	54.62	56.94	4.02
			aCM-2D-3	aCMs (2D)	13.39	65.47	37.99	61.84	38.91	24.5	2.45	91.04	67.34	7.63	15.89	55.04	41.18	54.4	55.26	4.58
			aCM-EHT-4	aCMs (EHT)	39.26	79.86	36.71	69.64	44.73	33.97	4.48	94.34	79.01	9.89	19.47	56.86	17.33	56.41	56.05	3
			aCM-EHT-6	aCMs (EHT)	35.96	77.93	40.13	67.18	50.71	35.76	4.06	94.31	72.96	9.89	28.84	57.19	19.9	58.12	58.72	5.15
		EC	hiPSC-EC	hiPSC-EC	37.67	75.5	33.64	71.41	28.14	32.45	4.62	81.26	61.14	70.96	48.41	52.89	42.47	10.35	23.39	10.73
	cell lines		VIC	VIC	2.75	38.78	11.98	32.67	5.4	11.62	15.38	2.5	18.85	1.37	7.2	4.73	30.48	2.15	28.96	3.97
			MCF7	MCF7	94.06	89.37	92.27	87.15	82.5	52.94	34.77	88.68	85.62	45.06	13.83	1.77	78.72	34.31	76.56	4.08
			MC	methylated control	96.7906	91.1436	95.711	96.66	90.3544	85.5919	88.6569	95.1344	92.1689	79.1786	85.0914	69.9688	86.7075	90.5456	90.5581	76.5186
			NMC	non-methylated control	1.02833	2.60214	1.248	6.18917	6.77687	2.04813	4.05375	4.34143	2.3675	1.67292	4.13643	3.05143	1.43433	1.28563	5.205	1.55143

## Sheet: Key
Suppl. Table 5: Methylation values of bisulfite pyrosequencing analysis. Methylation values (percentage) at 16 CpG loci (cg-loci and associated genes are listed above) from 28 heart tissue samples and 12 human induced pluripotent stem cell derived cardiomyocytes (hiPSC-CMs). The different analysis sets are listed in the left columns. LA: left atrium, RA: right atrium, LV: left ventricle, RV: righ…
