# Supplementary material for: DNA methylation profiling allows for characterization of atrial and ventricular cardiac tissues and hiPSC-CMs
Source: Clin Epigenetics. 2019 Jun 11;11:89. doi: 10.1186/s13148-019-0679-0 (PMC6560887; doi:10.1186/s13148-019-0679-0)
Supplement: Supplementary file 19 — Table S6. Welch Two Sample t test comparing the methylation values from atrial and ventricular samples of the 16 candidate CpG loci. (XLSX 15 kb) [file 13148_2019_679_MOESM19_ESM.xlsx]

## Sheet: p-values
		Discovery Set N = 49 atrial vs. ventricular tissue 450K data		Verification Set N = 11 atrial vs. ventricular tissue bisulfite pyrosequencing data		Validation Set N = 17 atrial vs. ventricular tissue bisulfite pyrosequencing data		hiPSC-CMs (2D layer, 3D EHT) N = 12 atrial vs. ventricular hiPSC-CMs bisulfite pyrosequencing data
	CpG locus	p-value	* code	p-value	* code	p-value	* code	p-value	* code	atrium-ventricle methylation (AVM) pattern?
	IRX4_cg04180086	0.0001	***	0.0013	**	1.6e-07	***	0.0013	**	yes (AVM)
	TRAPPC9_cg12865888	0.001106	**	0.0032	**	1.5e-05	***	0.16	ns	yes but ns (AVM*)
	GRID1_cg04582294	6.574e-05	***	8.5e-05	***	2.9e-07	***	6.1e-09	***	yes (AVM)
	GALNT2_cg16314254	< 2.2E-16	***	0.00011	***	2.4e-06	***	0.062	ns	inverse (inv)
	WISP1_cg04683149	7.442e-05	***	0.00044	**	2.1e-05	***	1e-05	***	yes (AVM)
	TNFSF4_cg26315984	0.002911	**	0.0257	*	0.0002	***	0.00027	***	yes (AVM)
	FGFR2_cg01385327	0.0007	***	0.0016	**	0.00012	***	0.00023	***	yes (AVM)
	MYLK_cg07621385	1.99e-05	***	0.00021	***	8.8e-07	***	0.7031	ns	yes but ns (AVM*)
	PRDM16_cg21475097	0.000586	***	0.0046	**	2e-09	***	0.0092	*	yes (AVM)
	DNAH2_cg03027800	< 2.2E-16	***	2.5e-09	***	6.6e-06	***	7.3e-09	***	yes (AVM)
	ZNF365_cg03961010	0.003293	**	0.025	*	3e-06	***	1e-06	***	yes (AVM)
	PDE8B_cg11062417	2.719e-09	***	7.2e-06	***	4.8e-08	***	0.00025	***	yes (AVM)
	NR2F1AS1_cg04541368	0.0005658	***	0.00033	***	1.5e-06	***	0.027	*	yes (AVM)
	NAV1_cg14780255	< 2.2E-16	***	6.7e-11	***	4.8e-09	***	0.00015	***	yes (AVM)
	LINC00982_cg08732466	7.763e-05	***	5.8e-06	***	5.7e-10	***	0.1999	ns	yes but ns (AVM*)
	WWP1_cg23704802	2.641e-10	***	0.00047	***	0.00026	***	1.9e-05	***	inverse (inv)

## Sheet: Key
Table S6: Welch Two Sample t-test comparing the methylation values from atrial and ventricular samples of the 16 candidate CpG loci. Discovery set: 450K array analysis of 49 human cardiac tissue samples from pediatric patients with different CHDs. Verification set: bisulfite pyrosequencing of 11 heart tissue samples from the initial (discovery set) analysis. Validation set: independent sample coh…
Column "atrium-ventricle pattern?" Description:
do the atrial and ventricular hiPSC-CMs show the same hypomethylation and hypermethylation patterns as the discovery set (primary heart tissue)? Inverse = inverse pattern, hypomethylated in atrial tissue (discovery set) but hypermethylated in atrial hiPSC-CMs (and vice versa); yes but ns = same methylation pattern, but not significant (p>0.05)
